# Supplementary material for: Identification of key genes and pathways in syphilis combined with diabetes: a bioinformatics study
Source: AMB Express. 2020 Apr 27;10:83. doi: 10.1186/s13568-020-01009-3 (PMC7186291; doi:10.1186/s13568-020-01009-3)
Supplement: Supplementary file 1 — Additional file 1. Sample information and sequencing data of syphilis combined with diabetes and controls. [file 13568_2020_1009_MOESM1_ESM.xlsx]

## Sheet: Matrix
ID_REF	Control1	Normal1	Normal2	TP+DM1	TP+DM2	TP+DM3
GE_BrightCorner	12.1998	12.869	12.1233	14.5145	14.3438	13.903
DarkCorner	3.62839	2.59363	4.94798	2.4667	2.55997	2.63376
A_04_P063001	8.46683	8.41588	8.46592	9.37497	9.08798	8.7631
A_04_P051597	5.79671	5.85502	5.32557	2.97021	4.33413	5.36249
A_04_P027222	7.17856	7.12978	6.88172	7.30491	7.05921	7.1558
A_04_P054052	7.03146	7.31988	7.24146	7.39169	7.42608	7.77603
A_04_P043272	4.82792	5.13369	4.49335	4.50368	4.67238	5.06945
A_04_P037552	4.097	2.398	3.77221	2.91056	3.05331	3.53416
A_04_P082033	4.18482	4.93178	4.0658	4.47272	3.44878	3.65851
A_04_P059363	3.89861	4.08799	3.19293	3.2766	4.17098	3.74375
A_04_P069242	6.24175	5.91307	6.05318	6.0004	5.46514	4.96762
A_04_P004862	3.02249	3.56451	3.15483	3.32422	3.49835	3.74128
A_04_P004771	4.03256	3.52756	3.70856	3.5125	4.01689	4.02998
A_04_P102767	4.54642	4.98417	4.4529	7.08493	6.51335	5.90286
A_04_P000126	8.35351	8.57466	8.26403	7.09979	7.79563	8.23902
A_04_P032346	4.85859	4.30404	5.2298	2.74016	3.42755	2.70708
A_04_P070267	6.84928	6.86239	6.96634	6.22404	6.94372	7.33074
A_04_P015526	2.82795	2.398	3.38745	2.37427	2.39195	2.4036
A_04_P078765	8.6474	8.67396	8.72098	8.53038	8.56793	8.55634
A_04_P057486	9.41667	9.43644	9.46658	8.9219	9.40198	9.66581
A_04_P017894	3.79101	2.398	2.97673	2.37427	2.39195	2.4036
A_04_P095828	7.66061	7.68447	7.77805	6.75771	6.74956	6.40011
A_04_P028026	7.58553	7.82927	7.49423	8.42814	8.14325	7.78981
A_04_P088378	13.2595	13.3385	13.37	13.0726	13.0549	12.9304
A_04_P078937	8.99407	9.11947	9.05957	8.70194	8.7041	8.53942
A_04_P010077	10.4628	10.268	10.4697	9.85327	9.45484	9.05422
A_04_P066717	8.88226	9.91349	8.83401	12.06	12.2565	12.2596
A_04_P013199	13.2239	13.4483	13.2309	13.1726	13.4077	13.497
A_04_P081316	9.69441	9.49326	9.68734	10.2658	10.3735	10.2959
A_04_P037112	2.59245	2.398	2.88237	3.59272	3.08252	2.4036
A_04_P098887	6.85747	7.1643	6.77496	6.56645	6.60293	6.28591
A_04_P064857	4.97392	4.64325	4.35995	4.4738	4.45119	3.11861
A_04_P011220	6.34077	5.92409	6.26211	3.99031	5.00758	5.07222
A_04_P079667	2.63141	2.92601	2.88901	3.0656	4.22493	3.21205
A_04_P031917	5.20949	5.86193	5.56252	4.27414	4.53851	3.6861
A_04_P042065	7.00386	6.75076	6.88067	7.14319	4.55427	6.55
A_04_P071767	4.24844	2.75047	4.16227	5.96589	5.52019	4.89451
A_04_P007154	10.2267	10.1821	10.4114	10.4595	10.1446	9.99718
A_04_P046489	5.38282	4.25807	5.69499	6.06559	6.24067	6.45306
A_04_P056577	2.82172	3.61315	3.5779	2.37427	2.39195	2.4036
A_04_P071364	7.94568	7.92185	8.0934	7.84974	7.64194	7.49859
A_04_P028631	3.8023	2.98212	4.68368	2.37427	2.39195	2.4036
A_04_P052759	2.93499	4.33317	4.30069	2.62877	2.39195	2.4036
A_04_P014071	4.10406	5.59233	4.596	4.66737	4.74684	4.66752
A_04_P056109	3.02524	3.0192	3.99414	5.45518	5.5587	4.9886
A_04_P006676	7.3803	7.70741	7.65722	8.31556	8.41503	8.6874
A_04_P019703	5.93121	6.69572	5.90118	6.54462	6.30751	6.70797
A_04_P095310	4.27889	3.39892	4.50599	2.37427	2.86693	2.70658
A_04_P050157	3.21241	3.1489	3.93943	3.3867	3.07307	2.94584
A_04_P023881	3.25512	4.76518	4.04137	4.91982	6.24617	4.77982
A_04_P009401	6.18242	6.44135	6.26323	6.79958	6.609	6.91983
A_04_P013236	4.84702	5.85518	5.05623	5.07924	4.90667	4.7099
A_04_P083639	3.36829	2.398	3.27616	2.37427	2.39195	2.4036
A_04_P037608	5.3635	5.38427	5.31815	5.41438	5.35984	5.30445
A_04_P074527	3.44401	2.398	3.33026	3.5626	3.70856	2.4036
A_04_P046094	5.36827	5.7133	5.69853	5.06833	5.48193	4.85456
A_04_P079202	8.36322	8.46971	8.46795	9.06975	8.72261	9.08321
A_04_P010693	5.33054	5.96865	5.49854	6.96092	7.27327	7.47547
A_04_P063507	5.94147	6.23439	5.89436	6.41809	6.17062	5.81497
A_04_P081768	8.44029	8.31401	8.42432	9.555	9.22182	8.98613
A_04_P008431	3.70122	4.85306	4.86885	3.37121	3.49802	2.4036
A_04_P042113	4.76574	5.92505	5.37311	5.83247	6.50547	7.11375
A_04_P095477	3.94396	4.66996	5.20078	4.7149	5.05164	4.46044
A_04_P032652	4.80847	5.78792	5.51063	6.79797	7.13753	7.2826
A_04_P059423	3.65055	3.62474	4.54812	2.73633	2.7055	3.05129
A_04_P098104	8.29202	8.14118	8.38865	8.15646	7.59768	7.26651
A_04_P068654	4.18639	2.398	3.30183	2.37427	2.39195	2.4036
A_04_P056546	4.5439	3.21542	3.28569	2.37427	2.39195	2.89027
A_04_P065787	9.93807	9.69415	9.9943	10.8928	10.6639	10.5947
A_04_P017626	7.33241	7.06257	7.39691	8.1578	8.0178	7.99296
A_04_P011243	5.46385	5.72256	4.95883	5.11833	4.98353	5.77873
A_04_P022353	4.54727	4.54572	3.77617	3.94256	3.67027	3.95746
A_04_P014205	3.1161	2.67294	3.2033	2.92868	2.39195	3.41842
A_04_P041252	5.91389	5.66087	5.81748	7.3906	7.5163	7.41041
A_04_P005969	3.04847	2.398	3.16284	2.49473	2.91991	3.00609
A_04_P082213	8.17858	8.34696	7.91698	7.41364	7.69813	7.74101
A_04_P069365	4.07461	3.58112	4.04984	5.4605	4.44462	2.4036
A_04_P059255	2.9427	3.58373	3.10613	5.75377	5.69172	5.78792
A_04_P055517	7.80499	7.74517	7.73248	7.54732	7.51328	7.42564
A_04_P099339	8.01386	8.03882	8.04683	8.26241	8.05141	7.75054
A_04_P065480	5.52694	5.90878	5.90741	5.74159	5.75272	6.11007
A_04_P054940	2.82115	2.398	3.02426	2.37427	2.39195	2.4036
A_04_P095174	2.78947	2.75243	3.59444	2.37427	3.31995	2.67156
A_04_P013701	2.75911	2.61949	2.98328	2.37427	2.39195	2.4036
A_04_P067538	7.49145	7.51609	7.17911	6.75263	6.85466	6.61152
A_04_P096973	2.69452	2.398	2.94989	2.37427	2.39195	2.72249
(+)E1A_r60_3	2.81638	2.85034	3.30638	2.53666	2.59858	2.776
A_04_P026977	6.76898	6.40093	6.8866	5.40251	5.47655	5.04561
A_04_P049418	4.91545	4.56206	4.87321	4.63254	5.02569	5.24304
A_04_P009792	11.2255	11.204	11.3092	10.3212	10.4504	10.4697
A_04_P001422	13.9129	13.9199	13.9365	13.6986	13.5812	13.4605
A_04_P024911	6.79921	6.68101	6.70636	6.03283	5.58356	4.42661
A_04_P085717	6.57619	6.45617	6.69794	6.06384	6.30726	6.22903
A_04_P062858	4.12568	4.29561	3.93736	4.54881	4.64454	2.83981
A_04_P064714	9.18882	9.64426	9.24435	8.93763	9.071	9.10832
A_04_P033435	5.28713	6.05318	4.90722	8.2379	8.64325	8.95893
A_04_P069632	4.21682	3.52377	3.76715	3.563	3.31891	3.07006
A_04_P030476	2.64988	2.398	2.89041	3.79412	3.89397	3.40367
A_04_P092658	2.67144	2.398	3.60105	2.37427	2.39195	2.4036
A_04_P043702	8.65037	8.81674	8.68932	9.45526	9.13018	8.74637
A_04_P012043	2.73521	2.398	2.91965	2.37427	2.39195	2.4036
A_04_P049123	2.77254	2.398	2.93165	2.37427	2.39195	2.4036
A_04_P032182	7.33838	7.69524	7.4173	7.33131	7.75168	7.81685
A_04_P041611	2.8458	2.398	2.96091	2.37427	2.39195	2.72338
ETG02_36680	2.44841	2.398	3.39842	2.37427	2.39195	2.4036
A_04_P084847	6.72869	7.31264	7.08745	7.10315	7.02085	7.23285
A_04_P034582	2.9618	2.398	3.02961	2.37427	2.72561	2.4036
A_04_P004832	10.7994	10.9544	10.6858	10.7233	13.5938	14.3202
A_04_P013646	3.05381	2.8428	3.07936	2.37427	2.92643	2.4036
A_04_P002721	7.42086	7.09874	7.50786	4.73234	5.39985	5.52425
(+)E1A_r60_a97	3.15334	2.65569	3.28467	3.48926	2.81021	2.834
A_04_P076022	7.05984	6.79156	7.18945	6.4332	6.0152	5.73508
A_04_P047476	3.23786	2.83532	3.18102	2.95306	6.06264	2.4036
A_04_P023532	3.27731	3.22875	3.20753	3.13082	5.22566	3.24762
A_04_P079412	7.09452	6.89464	7.19543	7.22843	6.92412	6.68508
A_04_P083754	7.00881	6.86942	7.07471	7.73092	7.72458	7.78324
A_04_P012656	9.05007	8.9344	9.47083	9.15698	9.56236	9.87932
A_04_P096342	9.8678	9.70843	9.93955	9.26135	9.1281	9.07812
A_04_P058587	9.35432	9.35569	9.29955	8.68039	8.67619	8.61001
A_04_P046453	3.4875	2.398	3.36346	2.37427	2.39195	2.4036
A_04_P089043	6.84947	6.94126	6.85956	6.99824	7.00612	6.98344
A_04_P001079	3.53453	2.398	3.39301	2.75171	3.79681	2.97828
A_04_P052767	11.0186	11.0454	10.8485	10.5425	10.8748	10.9864
A_04_P057510	3.57354	3.02946	4.43248	3.33382	4.35951	2.9079
A_04_P027430	5.24733	5.56654	5.94443	5.6834	6.3157	6.94637
A_04_P090997	7.38723	7.14857	7.40088	6.61808	6.7023	6.84019
A_04_P075357	3.62546	2.7141	3.44169	4.78273	5.80233	5.68048
A_04_P039807	3.64214	2.398	3.45194	3.4155	2.39195	2.4036
A_04_P041729	5.90165	5.75023	6.43351	5.2779	5.28385	5.75095
A_04_P022736	7.67944	7.52694	7.35395	7.71406	7.87976	8.07111
A_04_P042564	3.30458	2.398	3.3086	2.37427	2.39195	2.4036
A_04_P068427	5.88161	5.95915	5.71293	3.67027	3.11519	3.73932
A_04_P025890	10.8036	10.5772	10.883	11.3939	11.668	11.7922
A_04_P034497	7.86436	8.76077	7.96261	7.83782	8.11805	8.30258
A_04_P034047	3.20109	2.398	3.24558	2.37427	2.39195	2.4036
A_04_P068944	7.48497	7.34593	7.68005	7.46801	7.18783	6.71724
A_04_P001051	4.94193	2.69105	4.38569	3.01468	3.38302	4.03854
A_04_P000041	8.76218	8.42005	8.79675	5.11608	5.08895	5.04314
A_04_P002472	3.07006	3.53999	3.17017	4.67371	5.18386	5.90405
A_04_P007346	11.7038	11.6547	11.8027	11.4393	11.2273	11.0961
A_04_P062218	6.63173	6.26501	6.66667	7.59096	7.26027	6.98969
A_04_P080047	6.67703	6.65387	6.70069	6.89849	6.78624	6.80664
A_04_P090489	2.93441	3.87334	3.09504	2.62392	2.39195	2.70334
A_04_P096569	9.25279	9.08194	9.36836	8.62511	8.42726	8.18339
A_04_P056797	4.09125	4.44081	4.33982	4.81524	5.08484	5.21017
A_04_P077716	7.68158	7.48978	7.71515	6.64354	6.97571	7.02966
A_04_P099004	8.69107	8.69917	8.7478	8.45614	8.37477	8.24381
A_04_P042357	2.78212	2.398	2.99194	2.37427	2.39195	2.4036
A_04_P007429	8.39363	7.94017	8.49245	7.45609	7.73982	7.62097
A_04_P015136	5.09706	5.13626	5.28421	3.88015	4.44939	3.38504
A_04_P039055	2.69137	2.398	2.94311	2.37427	2.39195	2.4036
A_04_P019254	4.12505	3.11831	3.585	2.46657	2.78434	2.4036
A_04_P001126	2.64958	2.398	2.91827	2.37427	2.39195	2.4036
A_04_P062752	6.53321	6.42617	6.19737	6.24516	6.1815	6.11346
A_04_P016601	2.62257	2.69705	2.89883	2.90726	3.26236	2.72465
A_04_P082256	7.28826	7.38061	7.2969	6.63711	6.30127	5.73007
A_04_P009063	9.52254	9.63828	9.62758	9.31241	9.04136	8.69917
A_04_P052782	9.05897	9.21997	9.11046	8.09015	8.00188	7.69628
A_04_P012403	7.81909	7.97618	7.64928	8.41194	8.20608	7.91667
A_04_P061737	5.67794	5.05792	5.39654	4.64325	4.39007	4.01337
A_04_P101317	2.63488	2.398	2.87886	3.26989	3.2143	2.74513
A_04_P075932	11.32	11.8591	11.6669	11.989	12.1497	12.3911
A_04_P009207	2.66913	2.398	2.89157	2.37427	3.14646	2.4036
RC5	2.45486	2.398	2.49176	2.37427	2.58519	2.4036
A_04_P080282	4.57288	3.76521	4.64063	3.4875	3.97348	3.61202
A_04_P016281	8.31528	8.4806	8.35753	8.14953	7.9809	8.10047
A_04_P059892	2.7982	2.398	3.1324	2.80832	2.79703	2.4036
A_04_P008236	2.83299	2.82968	3.70738	2.66062	3.18115	2.4036
A_04_P027353	7.78725	7.61989	8.01513	7.95115	8.10088	8.44345
A_04_P095457	4.07617	3.54529	4.63254	4.55321	4.90642	4.69659
A_04_P023007	2.94416	2.398	3.01362	2.37427	2.39195	2.4036
A_04_P008308	5.11736	5.09086	5.56925	4.5174	4.83761	4.83968
A_04_P056733	3.03265	3.15864	4.10184	3.41273	3.89555	2.4036
A_04_P024061	8.9055	8.70741	9.01958	7.88882	8.11285	8.22333
ETG10_13482	4.4165	5.1354	4.92864	8.2156	8.66023	9.20564
A_04_P062855	3.17371	3.9544	3.56467	2.37427	2.39195	2.4036
A_04_P027030	7.07295	7.88268	7.26651	7.97424	7.81606	8.72653
A_04_P021828	3.82448	3.13069	4.54487	3.56484	5.61081	2.68964
A_04_P026824	7.55247	7.67281	7.64663	7.70397	7.60331	7.99758
A_04_P021346	12.0044	11.7443	12.0388	11.569	11.5403	11.5087
A_04_P014197	3.37081	2.398	3.27092	2.37427	2.39195	2.4036
A_04_P036502	3.40799	2.398	3.427	2.37427	2.39195	2.4036
A_04_P026353	3.4445	4.22459	4.15051	4.08147	4.92952	4.56997
ETG04_27747	2.51713	2.398	2.45062	2.53694	2.39195	2.4036
A_04_P019697	11.6944	11.5249	11.7899	9.93243	9.46083	9.06734
A_04_P048123	7.66218	7.43591	7.69727	7.42905	7.4874	7.5616
A_04_P075267	6.66052	6.35275	6.83481	6.33848	6.6132	6.52214
A_04_P098337	7.5573	7.06681	7.78412	6.35206	6.26174	6.03466
A_04_P001781	8.53252	9.04653	8.65291	9.82892	9.77755	9.46114
A_04_P041737	6.28502	6.79092	6.68487	6.07483	6.22389	6.10594
A_04_P059843	6.27503	6.19218	6.61355	5.53198	5.71274	5.36186
A_04_P070582	6.26349	6.0044	6.34504	6.37856	6.70271	6.91891
A_04_P086705	3.64941	2.398	3.55714	2.37427	2.39195	2.4036
A_04_P033262	14.2586	14.3202	14.1395	14.1728	13.9473	13.5366
A_04_P046532	7.00345	6.81145	7.21625	6.07931	5.60587	5.69575
A_04_P007297	8.69842	8.90876	8.66445	8.86216	8.50085	8.37583
A_04_P056782	7.22729	7.08993	7.14469	8.40614	8.18918	8.2156
A_04_P032210	8.77761	8.82972	8.86762	8.01475	8.42978	8.5606
A_04_P008233	4.80112	4.57554	4.0799	4.33603	4.49625	4.859
A_04_P062091	9.98201	10.8936	10.1114	9.52307	9.58862	9.7072
A_04_P018659	7.35824	7.31934	7.29924	7.88865	8.02146	8.17952
A_04_P085964	6.15707	6.04104	6.03764	7.03951	6.63052	6.42027
A_04_P009372	8.32808	8.41009	8.23063	7.34804	7.59934	7.81971
A_04_P014445	3.12646	2.398	3.20061	2.37427	2.39195	2.4036
A_04_P081570	3.09306	3.28092	3.18115	4.54601	3.0222	2.4036
A_04_P027156	7.20615	7.32097	7.01811	7.57351	7.52022	7.69246
A_04_P065687	7.19356	6.93267	7.20669	5.61777	5.32853	5.41577
A_04_P054219	5.84909	6.54631	5.9663	6.40864	6.80134	7.02253
A_04_P060687	7.72757	7.59118	7.79891	9.20496	9.07305	8.98953
A_04_P079497	2.92451	3.08978	3.0835	2.77963	2.92659	2.72155
A_04_P083457	5.8082	5.79813	5.77831	4.48877	4.7303	3.09279
A_04_P004873	9.70322	10.009	9.77928	9.77577	9.711	9.7367
A_04_P087028	4.38619	4.47272	3.97065	5.78265	6.18811	5.9823
A_04_P013360	2.80494	2.398	3.00224	2.37427	2.39195	2.4036
A_04_P081724	7.71928	7.64865	7.76483	9.02477	8.91548	8.80759
A_04_P013024	9.87678	9.80323	9.98144	9.55886	8.61546	7.29799
A_04_P026626	2.71459	2.398	2.94839	2.37427	3.08722	2.86127
A_04_P067342	7.27933	7.30909	7.15197	8.02047	8.50105	8.77691
A_04_P081432	2.66881	3.20223	2.92227	2.37427	3.17947	2.4036
A_04_P073018	3.38243	3.72092	3.68948	3.34102	4.61477	4.80194
A_04_P051502	5.46944	6.00529	5.5125	5.82277	6.0894	5.99557
A_04_P045397	7.02568	6.89849	7.23703	6.76992	6.86148	6.91109
A_04_P011826	9.07483	9.06675	9.08002	9.91764	9.47716	8.85908
A_04_P051517	6.5311	7.00699	6.6812	7.52001	7.59815	7.43199
A_04_P056177	8.80606	8.58136	8.88046	8.2516	7.98542	7.76047
A_04_P086777	2.62546	2.398	2.87329	2.62689	3.37943	3.15517
A_04_P097417	4.00023	4.29345	4.40521	4.24392	4.64966	3.91849
A_04_P079707	2.64906	2.398	2.87886	3.66544	3.82565	4.16651
A_04_P027186	4.94525	4.47536	4.91798	5.28803	5.42911	5.46623
A_04_P019083	2.68983	2.398	2.89357	2.52507	2.55866	2.9549
A_04_P070823	7.59981	7.58604	7.64017	8.39989	8.64686	8.70432
A_04_P012381	2.75421	2.398	2.91676	2.37427	2.39195	2.4036
A_04_P074599	8.51471	8.56864	8.70875	8.38956	8.23837	8.33659
A_04_P059358	7.54945	7.77625	7.69273	7.63762	7.63692	7.98631
A_04_P007461	7.11635	6.87523	7.29032	6.7929	6.56751	6.22352
A_04_P074704	3.80562	4.24272	4.3055	2.37427	2.8252	2.4036
A_04_P006990	5.87998	6.91284	6.26396	6.04075	6.14066	6.69794
A_04_P001711	6.70846	6.67107	6.90297	8.77365	8.23314	7.77047
A_04_P018921	4.39596	3.25794	4.96207	2.37427	2.74626	2.4036
A_04_P023322	3.06134	2.398	3.0755	2.37427	3.27165	2.4036
RC1	2.43148	2.398	2.48618	2.37427	2.39195	2.4036
A_04_P093863	3.15101	2.398	3.12303	2.37427	2.39195	2.4036
A_04_P009856	3.19794	2.70658	3.86467	2.87982	2.96797	2.71964
A_04_P099427	3.24135	2.398	3.17339	2.37427	2.39195	2.4036
A_04_P102339	3.27947	2.93931	3.20426	2.37427	2.92498	2.4036
A_04_P082917	5.83768	6.04572	5.95973	6.09111	6.06581	5.84441
A_04_P001312	10.6805	10.9127	10.4346	10.3694	10.6604	10.8214
A_04_P090792	3.39009	2.398	3.28233	2.5899	2.39195	2.4036
A_04_P004992	14.0453	14.0795	14.0453	14.4512	14.2937	14.2273
A_04_P059995	3.45879	2.398	4.09752	3.01277	3.28341	2.4036
A_04_P074411	4.98398	4.87619	5.10455	4.7472	4.43614	2.78763
A_04_P005853	3.50899	3.23736	3.74695	2.5624	2.39195	2.4036
A_04_P029091	3.53326	2.398	3.39066	2.37427	2.39195	2.4036
A_04_P013158	5.58246	5.93761	6.12463	5.75023	5.81911	5.37822
A_04_P084544	9.78836	10.4075	9.9035	9.76246	9.88153	9.73607
A_04_P019111	3.59048	2.398	4.34172	2.77997	2.39195	2.4036
A_04_P063587	3.60655	2.398	3.4306	2.37427	2.39195	2.4036
A_04_P070492	3.62474	4.162	4.70681	4.07155	4.95011	4.8015
A_04_P071864	8.02321	7.72121	8.09577	7.97186	7.83652	7.59981
A_04_P037297	4.68952	5.3547	5.20393	4.78411	5.09548	4.72182
A_04_P055493	3.67704	2.398	3.46995	2.37427	2.39195	2.4036
A_04_P090039	6.68879	6.65156	7.07277	5.88218	5.69423	5.87432
A_04_P030857	10.8199	11.6557	10.8192	9.37982	10.3497	10.7541
A_04_P001991	6.40784	6.21551	6.48154	6.64586	6.11234	5.61279
A_04_P047999	4.27637	3.77102	3.50276	4.9362	3.5199	3.28026
A_04_P028791	8.74078	9.05339	8.92051	9.5999	9.75112	9.75591
A_04_P014198	3.26207	2.398	3.27752	2.37427	2.39195	2.4036
A_04_P039539	3.2376	2.398	3.25978	2.37427	2.39195	2.4036
A_04_P084133	3.20735	2.398	3.24212	2.37427	2.39195	2.4036
A_04_P023707	6.84072	6.91877	6.56802	7.62704	7.34502	7.08745
A_04_P049882	6.63914	6.64574	6.5152	4.68511	4.65091	4.93087
A_04_P042444	13.6304	13.4724	13.7895	13.1501	12.9779	12.5175
A_04_P067377	5.53098	5.40801	5.59677	5.69575	5.43042	5.93205
A_04_P065742	4.21644	4.26487	3.96315	4.4563	4.84635	5.10685
A_04_P035757	3.01258	2.398	3.13054	2.37427	2.39195	2.4036
A_04_P015607	2.97693	2.398	3.11247	2.37427	2.39195	2.4036
A_04_P094717	4.82677	4.59128	5.05667	7.04092	6.49584	6.10694
A_04_P014091	11.2189	10.9391	11.356	11.0322	10.8897	10.6672
A_04_P091137	6.45282	6.73032	6.24008	7.23492	6.95977	6.89106
A_04_P031177	2.85623	2.398	3.03181	2.37427	2.90939	2.4036
A_04_P085002	4.50806	4.71167	4.25585	5.94832	6.15111	6.20551
A_04_P096633	6.53006	6.31211	6.6735	6.32505	6.43574	6.35065
A_04_P066036	6.13675	6.87015	6.24752	6.28707	6.76572	7.01778
A_04_P006176	8.049	8.04355	8.15646	7.8564	7.67598	7.43851
A_04_P022811	7.21888	7.08246	7.36211	6.4279	7.46428	7.90433
A_04_P025096	6.96613	6.92956	7.02808	5.13289	4.73191	3.56164
A_04_P048023	7.01297	7.00071	7.11163	6.94227	6.74276	6.57569
A_04_P010086	2.65278	2.398	2.90537	2.37427	2.39195	2.4036
A_04_P014196	2.6408	3.68422	2.89503	2.37427	2.8428	2.67554
A_04_P056565	2.63434	2.73415	2.88526	3.04175	3.7597	3.00108
A_04_P018017	2.62831	2.398	2.87851	2.37427	2.39195	2.4036
A_04_P093983	7.66396	7.66517	7.60735	8.30359	8.27688	8.16037
A_04_P089029	9.11395	9.13244	9.26366	8.43309	8.56999	8.61125
A_04_P001791	6.878	7.10003	6.7631	8.28013	7.84272	7.41213
A_04_P001161	6.31271	7.00612	6.46875	8.15334	8.42218	9.01559
A_04_P071052	2.66558	2.398	2.87946	2.37427	2.39195	2.4036
A_04_P024826	6.12189	5.71866	5.99393	6.14019	6.05757	6.00799
A_04_P078132	5.43703	5.1916	5.09567	6.1781	6.17791	5.88303
A_04_P087562	2.74452	2.398	2.9091	2.52583	3.35564	2.4036
A_04_P021063	5.17055	4.99204	5.45055	4.26765	4.43084	3.71236
A_04_P067382	2.81147	2.398	2.93245	2.37427	2.39195	2.4036
A_04_P049587	4.84289	5.09106	4.63573	4.06237	4.38983	3.90893
A_04_P041387	4.61219	4.43844	4.48663	4.91371	5.55581	6.00628
A_04_P019937	2.9145	2.398	2.98567	2.37427	2.39195	2.4036
A_04_P021058	11.1393	10.9287	11.1852	10.6075	10.3825	9.71342
A_04_P077063	2.99374	3.27987	4.10257	4.43884	4.92739	3.90397
A_04_P043281	3.04158	2.398	3.05818	3.15473	3.82303	2.68516
A_04_P072567	9.07044	9.01352	9.10326	9.32563	9.24881	9.21617
A_04_P072102	3.13104	2.398	3.10981	2.9339	3.74962	3.27883
A_04_P011966	7.18619	8.28262	7.31412	6.24598	6.54395	7.08063
A_04_P043297	4.60272	5.17875	5.14242	5.10557	5.67162	5.7549
A_04_P072376	3.26188	3.58225	3.74422	4.29969	4.01172	3.60726
A_04_P072592	10.3652	10.2309	10.3872	10.0376	10.9102	11.3277
A_04_P044455	5.1729	5.21664	5.50458	5.50055	5.63211	5.354
A_04_P009790	10.9793	10.9176	11.0263	10.4815	10.3992	10.2812
A_04_P050871	3.92572	4.87442	4.69715	2.76845	3.27211	3.11106
A_04_P075023	7.92446	7.71496	7.94686	8.18738	7.66781	6.82814
A_04_P081573	3.4748	4.41277	4.90913	6.26283	5.8582	5.4091
A_04_P048007	3.49726	2.398	3.36813	2.37427	3.03057	2.4036
A_04_P013026	14.7449	14.7327	14.7662	15.6142	14.9811	14.2159
A_04_P066960	3.54529	2.67524	3.39529	2.83168	2.94344	2.4036
A_04_P057732	4.89131	4.60053	5.19578	3.40136	3.72143	3.02822
A_04_P073290	7.10562	7.10227	7.08328	6.45942	7.30632	7.55705
A_04_P071922	8.94617	8.67213	8.99841	8.77691	8.80759	8.67447
A_04_P007066	3.61413	5.05904	4.76341	4.83097	5.1251	5.16191
A_04_P000044	8.77812	8.55129	8.80922	5.28239	5.45968	5.05311
A_04_P019218	3.64826	3.03181	3.45384	3.34996	4.23737	3.61927
A_04_P017732	3.66544	2.398	3.66026	2.37427	2.39195	2.4036
A_04_P041043	3.68572	2.398	3.47432	2.37427	2.39195	2.4036
A_04_P061043	3.70227	4.55887	4.83247	4.95711	4.99068	4.66199
A_04_P040280	6.9366	6.78078	6.93679	7.19497	7.14351	7.48162
A_04_P088994	8.14585	7.86092	8.23158	7.51744	7.59671	7.76803
A_04_P000481	10.4055	10.2933	10.4994	11.194	11.7191	11.9521
A_04_P048092	3.30074	3.06353	3.30034	5.61956	5.37822	5.57636
A_04_P069258	11.5576	11.4711	11.6775	12.7869	11.9611	10.6167
A_04_P052428	8.44598	8.38186	8.5183	7.66324	7.76714	7.8472
A_04_P076484	3.22567	2.398	3.25102	2.84388	2.39195	3.40386
A_04_P091882	3.19742	3.50399	3.23224	5.5948	5.51632	5.60776
A_04_P015151	4.05809	4.43266	3.21577	4.39368	3.97926	3.80064
A_04_P069157	5.69759	5.5357	5.72049	5.07735	4.85582	5.2831
A_04_P061788	7.31535	7.13569	7.39567	6.97403	6.57125	6.18625
A_04_P036370	13.7895	13.8092	13.8468	13.5875	13.6586	13.6826
A_04_P013965	3.03636	3.06968	3.42039	3.41726	3.18786	3.45314
A_04_P046068	4.25492	3.93808	4.59128	5.00056	4.74233	3.25776
A_04_P026469	7.89655	8.20303	8.12505	8.45961	8.41172	8.4902
A_04_P004494	8.29665	8.48598	8.30568	8.82775	9.24073	9.50264
A_04_P101388	12.1397	12.4015	12.148	12.6824	12.1444	11.5619
A_04_P096560	2.8781	2.398	3.03888	2.37427	2.39195	2.4036
A_04_P033413	2.84943	2.398	3.01799	2.37427	2.39195	2.4036
A_04_P017600	12.7112	12.5053	12.7915	11.7191	11.8207	11.6956
A_04_P008243	2.79157	3.17905	3.31003	3.61003	4.25606	4.3659
A_04_P066693	6.60028	6.47838	6.47741	4.98183	5.03683	4.21738
A_04_P101792	4.89709	3.37281	4.99536	2.79498	4.03531	3.46632
A_04_P008602	7.44219	7.35335	7.58869	7.16536	7.00772	7.22528
A_04_P067007	8.83327	8.89354	8.70533	9.00038	8.40344	7.4327
A_04_P013120	14.5593	14.5296	14.6459	15.0544	14.8301	14.612
A_04_P037293	4.51035	4.42833	4.50268	4.42602	4.67663	4.37547
A_04_P026842	7.76626	8.15249	7.47941	7.38865	7.52046	7.51527
A_04_P039282	4.16651	2.71006	3.65919	3.36434	4.28324	3.49018
A_04_P098805	6.45306	6.05897	6.55098	6.05813	5.79263	5.73284
A_04_P089519	8.36054	8.24093	8.43647	7.88345	8.22195	8.41889
A_04_P076916	2.6417	2.398	2.86784	3.03837	3.76985	3.10174
A_04_P099663	6.55535	6.90558	6.62437	7.39044	7.57614	7.55122
A_04_P040522	8.59655	8.71394	8.69674	7.21888	6.93412	6.42367
A_04_P057280	5.77217	5.57254	5.72313	5.92619	5.7697	5.70896
A_04_P003882	2.70737	2.398	2.88843	2.37427	2.39195	2.4036
A_04_P076797	8.01809	8.18282	7.90551	8.65836	8.46122	8.23714
A_04_P074992	4.69786	4.46913	4.74377	3.52007	3.24314	2.4036
A_04_P066862	5.3902	6.00127	5.63211	5.90878	6.00324	6.2039
A_04_P057626	13.5154	13.6663	13.547	14.1823	14.0795	14.2466
A_04_P056200	3.65748	3.73103	4.21397	3.08838	3.66429	2.72591
A_04_P006601	8.0632	8.02394	8.14549	7.85846	7.95376	8.16249
A_04_P007731	5.56234	5.14907	5.93306	4.34976	4.48441	3.34811
A_04_P025521	2.97648	2.398	3.01731	2.56312	2.80894	2.4036
A_04_P005101	3.01977	3.69402	3.75896	5.08778	4.89608	3.81906
A_04_P082477	3.06685	2.84715	3.06884	3.2527	4.28217	3.37879
A_04_P093962	3.11195	4.17999	3.9808	4.46948	4.25726	4.37067
A_04_P008430	8.33313	8.36264	8.44759	7.47521	7.16392	6.90044
A_04_P003313	3.20381	2.398	3.14219	3.60003	2.68884	2.4036
A_04_P027556	4.67458	4.47743	4.98603	5.90199	5.16334	4.69318
A_04_P062323	3.28108	2.398	3.19742	2.82004	2.67849	4.46522
A_04_P007290	3.32285	3.85984	4.38935	4.16258	3.76933	2.4036
A_04_P101582	8.21922	8.01926	8.24894	8.19667	8.0716	7.9523
A_04_P066044	3.39208	2.398	3.86694	4.60227	4.36907	4.25847
A_04_P099407	3.90187	3.25102	4.00594	4.41764	3.74422	3.6733
A_04_P000976	10.2285	9.90563	10.3503	9.1874	9.25823	9.23714
A_04_P077553	9.42664	9.18605	9.51341	9.12288	9.17605	9.2301
A_04_P014328	3.5266	3.05349	4.90412	2.69482	3.73426	2.4036
A_04_P091809	3.87249	3.61281	4.58036	4.81587	4.75284	3.82641
A_04_P099244	5.58966	5.99947	5.71842	5.38847	5.62871	5.28029
A_04_P018016	3.57229	2.398	3.41173	2.66936	2.76284	2.4036
A_04_P076621	3.58945	4.45698	4.35277	4.32697	4.31234	4.67898
A_04_P093604	4.84606	5.40102	5.49455	5.5343	5.95378	6.18174
A_04_P043735	9.7832	9.63212	9.77984	10.5235	10.3698	10.3134
A_04_P055390	3.64068	2.91045	3.45131	2.93095	3.11067	2.88778
A_04_P074032	8.12484	8.29997	8.03201	7.82384	7.41799	7.02945
A_04_P033740	3.67495	2.398	3.46785	2.71459	2.39195	2.63095
A_04_P001606	12.1124	12.1679	11.966	11.9941	11.9377	11.9775
A_04_P018689	3.70995	3.54882	4.63117	2.37427	2.77085	2.4036
A_04_P013029	14.8825	14.9381	14.9381	15.7702	15.1735	14.4727
A_04_P044984	3.98178	2.398	3.334	2.50942	2.39195	2.74229
A_04_P020071	4.94314	4.97799	4.7122	4.58837	4.55905	5.40744
A_04_P050644	4.48395	4.00913	4.22169	4.07324	3.8215	4.45173
A_04_P042347	3.29035	2.64753	3.29054	3.04116	2.39195	3.58203
A_04_P099047	6.73832	6.72006	6.49686	7.53911	7.3771	7.09537
A_04_P027043	5.92352	5.87828	5.84345	5.37496	5.23286	5.45537
A_04_P070838	6.79008	7.33877	6.8294	7.33105	7.85755	7.70859
A_04_P071410	5.15267	4.90248	4.83097	3.89692	2.95541	3.69344
A_04_P038562	7.55586	7.55376	7.78589	7.66704	7.38319	7.32171
A_04_P002076	14.393	14.3438	14.4014	12.433	13.1245	13.4363
A_04_P082797	6.41466	6.35676	6.51663	8.16291	8.119	8.1769
A_04_P020081	6.19866	6.49495	6.26592	7.68516	7.43471	7.28759
A_04_P031460	3.02296	2.398	3.12709	2.37427	2.39195	2.4036
A_04_P032876	11.8631	11.8558	11.8361	10.8763	11.2206	11.4382
A_04_P037047	4.17297	4.5246	4.7645	4.75396	4.46031	4.13085
A_04_P033093	7.06702	6.99798	6.93543	7.72345	7.75606	7.60448
A_04_P085142	6.27446	5.83139	6.097	9.10856	8.83492	8.48489
A_04_P040353	2.86664	2.398	3.02634	2.37427	2.63722	2.4036
A_04_P098947	2.84161	2.398	3.00788	2.37427	2.39195	2.4036
A_04_P055689	7.85833	7.73889	7.66218	7.41061	7.30382	6.84349
A_04_P005456	2.78583	2.95381	2.9669	3.09279	3.31981	3.68969
A_04_P017734	3.16911	3.46085	2.95011	2.9227	4.05531	3.70208
A_04_P008316	17.4159	17.5651	17.4559	17.6563	17.6563	17.5651
A_04_P022293	10.1061	10.0843	10.1312	10.0313	10.9998	11.4656
A_04_P050322	9.68408	10.1656	9.69731	10.1786	10.3377	10.508
A_04_P065562	8.5595	8.40697	8.59357	8.02782	7.73222	7.39794
A_04_P097122	4.91604	4.66431	4.58448	5.28941	5.30111	5.30394
A_04_P005596	10.7662	10.8752	10.5817	10.488	10.8418	11.0057
A_04_P034207	2.64392	2.398	2.87349	2.37427	2.39195	2.4036
A_04_P031362	2.64284	2.398	2.86845	2.37427	2.39195	2.4036
A_04_P088502	8.3247	8.25823	8.17786	7.19543	7.30105	7.47
A_04_P033276	2.6543	2.398	2.86451	2.58029	2.87561	2.4036
A_04_P049257	6.17044	6.12203	6.24325	5.00773	4.71092	4.85958
A_04_P094117	5.73624	5.69499	5.98157	6.22295	6.12675	5.88364
A_04_P052228	2.7005	2.7353	3.79608	2.92699	2.94453	2.4036
A_04_P097293	2.7265	2.398	3.97745	3.59138	4.02105	4.21455
(-)3xSLv1	2.66899	2.60459	2.58286	2.46402	2.39195	2.4036
A_04_P004003	2.79	2.398	2.91547	2.54765	2.39195	2.4036
A_04_P004724	4.59095	4.69077	4.97965	4.637	4.78974	4.28298
A_04_P013450	7.42485	7.03073	7.58386	6.76863	6.47043	6.28087
A_04_P024298	7.46783	7.51546	7.29979	7.22149	7.49461	7.59224
A_04_P030477	4.40457	3.5451	4.55476	4.44682	4.67959	4.91227
A_04_P050374	4.76751	5.53771	5.18496	5.68945	6.06415	6.59397
A_04_P002016	9.23329	9.20383	9.18132	8.96184	8.65965	8.43939
A_04_P021916	4.66562	5.62426	5.09306	4.75682	3.59016	3.39053
A_04_P036675	3.09149	2.398	3.07852	2.51719	3.12891	2.4036
A_04_P060934	5.63517	5.60982	5.74045	4.99635	4.46389	3.63949
A_04_P061862	3.18102	2.398	3.12671	2.50245	3.17672	2.4036
A_04_P088587	3.22318	2.398	3.1545	2.37427	2.39195	2.4036
A_04_P087176	3.26366	3.93175	3.1808	4.98353	5.51137	5.2077
A_04_P026688	3.3039	2.398	3.20837	2.37427	2.39195	2.4036
A_04_P020601	3.34102	2.398	3.23145	2.37427	2.39195	2.4036
A_04_P003122	9.07237	9.2077	8.98613	9.71443	9.69223	9.56189
A_04_P041289	6.59888	6.33229	6.87447	8.29146	8.28677	8.29908
A_04_P059028	5.13828	5.76459	5.36554	5.67872	5.75937	6.13004
A_04_P073871	3.47493	2.398	3.34376	2.37427	2.39195	2.4036
A_04_P043259	8.11456	8.67055	8.05957	8.87498	8.96001	8.98268
A_04_P077732	9.28843	9.03532	9.38648	8.84403	8.73672	8.61382
A_04_P022520	6.844	7.16125	7.24663	7.5819	7.74385	7.96884
A_04_P044513	7.81421	7.73333	7.88615	7.48271	7.57946	7.39884
A_04_P075022	8.65906	8.59292	8.67648	8.85695	8.37118	7.92504
A_04_P065542	6.3574	6.27474	6.20347	6.49908	6.50398	6.39468
A_04_P066357	4.07577	4.61371	4.98127	4.53556	4.30613	3.73012
A_04_P040093	5.56703	5.9711	6.09091	5.85231	6.15356	5.90993
A_04_P100787	5.83533	5.84931	6.12151	6.24617	6.67053	6.66412
A_04_P077227	3.66368	3.75914	3.94314	4.08967	5.2354	5.39872
A_04_P036326	3.68376	3.68819	3.47194	2.90037	3.60226	3.27238
A_04_P068928	9.0363	8.88072	9.06616	8.6092	8.89097	9.0411
A_04_P063003	4.52778	4.03873	5.09217	5.11023	5.44333	5.1373
A_04_P002918	4.20585	3.57448	3.88473	4.80911	4.4393	4.7464
A_04_P071127	5.71888	5.86882	5.9451	8.37268	8.814	9.18965
A_04_P049112	7.15604	6.79351	7.10455	7.43813	7.1989	7.1082
A_04_P051645	8.70712	8.69311	8.8401	7.92309	7.81556	7.95906
A_04_P017540	13.0363	12.7087	13.1514	12.8177	12.7067	12.5844
A_04_P010667	7.12531	6.75597	6.95593	6.84202	7.09695	7.25277
A_04_P040249	6.66389	6.45571	6.53823	7.03438	6.34237	5.96616
A_04_P063652	5.28262	4.83449	4.92493	4.47412	4.28812	4.49289
A_04_P074044	8.51543	8.44816	8.6997	7.64215	7.3472	7.35951
A_04_P092878	4.58036	4.20022	4.01689	4.24151	3.30569	3.95486
A_04_P064009	5.32931	4.879	5.4768	5.70463	4.84016	4.72697
RC2	2.45531	2.398	2.50447	2.37427	2.39195	2.4036
A_04_P017208	9.41365	9.33249	9.50786	9.62365	9.57608	9.56427
A_04_P084582	9.47194	9.32351	9.59655	8.75172	8.2262	7.47099
A_04_P093248	3.00951	2.398	3.11803	2.58405	3.02791	2.4036
A_04_P099295	6.81589	6.6812	6.76397	7.55633	7.50473	7.47941
A_04_P025516	4.79826	3.84389	4.53832	2.37427	2.39195	2.4036
A_04_P098582	8.11156	8.33902	8.18851	7.73006	7.9414	8.04539
A_04_P060803	2.88955	4.12734	3.03577	2.74411	2.91309	2.95091
A_04_P041262	2.8603	2.88542	3.01397	2.73299	2.39195	3.15223
A_04_P012815	5.19315	4.95864	5.22631	6.52887	6.48488	5.83187
A_04_P037695	2.80438	2.398	2.97443	4.13883	4.6913	4.20565
A_04_P030024	3.48175	2.93487	2.95541	2.80438	3.72841	3.52928
A_04_P017277	5.7445	4.34034	5.6138	2.37427	3.86338	2.4036
A_04_P021784	4.67038	3.07936	4.42914	3.04253	2.68705	4.06311
A_04_P053644	6.06559	5.92718	6.26238	5.5515	5.28669	4.9619
A_04_P100363	4.98739	4.49414	4.63382	4.3042	4.19563	3.87442
A_04_P024240	6.53882	6.41756	6.46027	5.81725	5.70896	5.62122
A_04_P048377	3.87583	4.20772	4.31964	5.94811	6.79499	7.19482
A_04_P070814	8.23965	8.30168	7.96031	8.85287	8.87926	8.81539
A_04_P047024	2.65141	2.398	2.86738	2.37427	2.39195	2.4036
A_04_P002182	5.05027	4.66906	4.83534	6.48277	5.96215	5.71659
A_04_P009465	2.65768	2.398	2.86252	2.37427	2.39195	2.4036
A_04_P090617	2.66607	2.398	2.86293	2.37427	2.39195	2.4036
A_04_P067658	2.68066	2.398	2.866	2.37427	2.39195	2.4036
A_04_P084373	2.69618	3.79001	4.22024	3.86877	4.36609	3.64552
A_04_P051972	2.71933	2.398	2.88247	2.87791	2.92168	2.71985
A_04_P088447	5.96308	6.46128	6.33204	6.01455	7.16682	7.74355
A_04_P060237	4.10579	4.89341	4.701	4.87094	5.01195	5.00958
A_04_P062312	6.37867	6.02211	6.58364	7.97558	7.62344	7.19704
A_04_P022098	2.8429	2.78054	2.93202	3.68346	3.79023	3.4452
A_04_P022195	7.45492	7.32019	7.48383	7.20491	7.05264	7.1075
A_04_P091426	3.63581	3.89277	4.35128	3.57998	3.7701	4.39876
A_04_P096274	6.34972	5.99982	6.53255	6.35232	6.76484	6.80502
A_04_P080417	5.31962	4.91467	5.53474	4.92426	4.73716	4.3381
A_04_P039777	10.449	10.3783	10.5544	9.58667	9.74762	9.86608
A_04_P051148	6.82491	7.28277	7.0774	7.56346	7.79094	8.13359
A_04_P015376	3.11803	2.398	3.0877	2.37427	2.39195	2.4036
A_04_P049937	3.16195	2.398	3.11297	2.37427	2.39195	2.4036
A_04_P010416	5.55079	5.37615	5.82095	4.35688	3.33824	3.14601
A_04_P008165	8.33829	8.34714	8.35057	4.46185	4.84356	4.00355
A_04_P086968	3.28271	2.398	3.19112	2.77563	2.39195	2.4036
A_04_P040390	13.4322	13.4876	13.4648	14.0951	13.83	13.856
A_04_P066852	3.35745	2.398	3.24494	2.70153	2.91843	2.4036
A_04_P080898	3.39329	2.398	3.27076	3.37171	3.59138	2.4036
A_04_P078812	4.76057	4.7414	5.42012	4.42972	4.28563	3.1718
A_04_P096743	5.54822	5.07714	5.9381	6.78325	6.25341	5.9663
A_04_P102528	9.60027	9.38698	9.62465	9.09552	8.72039	8.28214
A_04_P051242	3.50735	4.21709	4.65564	5.23787	5.0425	5.2164
A_04_P071285	4.97294	5.08717	5.02346	5.52064	5.39449	5.1718
A_04_P002331	3.55565	4.32385	4.1904	3.84983	4.19883	3.97888
A_04_P013938	3.57149	2.83714	3.90039	2.47243	3.09224	2.4036
A_04_P001871	3.58782	2.67069	3.60499	4.17389	3.81527	3.51762
A_04_P035167	9.35999	9.52952	9.3513	9.81519	9.43778	8.95288
A_04_P009436	7.15689	7.16361	7.33145	5.03266	5.33331	5.02998
A_04_P065862	8.44924	8.6886	8.36152	7.60721	7.96008	8.19207
A_04_P017234	12.8058	12.5512	12.8154	12.3976	12.2814	12.053
A_04_P032848	6.99004	6.8256	6.91877	5.47622	5.1354	4.91339
A_04_P092092	3.69344	2.6088	3.47594	2.84442	3.34597	2.4036
A_04_P082602	5.29712	5.62579	5.9083	6.16208	6.07623	6.0262
A_04_P081942	3.72255	2.398	3.7418	2.59379	2.39195	2.4036
A_04_P046517	5.82024	4.98246	5.52212	5.13109	4.78452	5.31866
A_04_P064510	6.56559	6.23025	6.67718	5.74226	5.35261	5.13779
A_04_P043422	3.34081	2.398	3.31709	2.37427	2.39195	2.4036
A_04_P096398	5.90703	5.74254	5.70896	5.77583	5.75588	5.98577
A_04_P078542	6.7416	6.45282	6.57404	6.46128	6.02672	6.12097
A_04_P098562	6.93295	6.78237	6.79478	6.49935	6.62854	6.74935
A_04_P080284	4.2795	4.26029	3.61626	3.19186	3.31561	4.39572
A_04_P067212	5.61279	5.44755	5.46373	6.95338	6.57204	6.7166
A_04_P097010	7.75917	7.72442	7.68762	6.53908	6.52112	6.62456
A_04_P020836	6.96113	7.26382	6.9283	7.43075	7.55527	7.38079
A_04_P084774	3.13054	2.398	3.1846	7.41611	7.75949	7.79512
A_04_P006683	3.09973	2.398	3.16362	2.73699	2.39195	2.4036
A_04_P042053	7.36663	8.09532	7.43622	10.5322	11.0283	11.4393
A_04_P004233	8.73488	8.57554	8.85708	8.18282	8.47972	8.76522
A_04_P077729	7.86343	7.60935	8.0488	8.14471	7.97424	7.90729
A_04_P007537	8.41412	8.37366	8.30258	8.12505	8.12838	8.07347
A_04_P071827	2.93657	2.398	3.06648	2.37427	3.2136	2.70888
A_04_P055899	13.0825	12.9993	13.165	12.3631	12.2779	12.1973
A_04_P054309	2.88009	2.398	3.02335	2.37427	2.63932	2.4036
A_04_P048692	6.09861	5.95894	5.73153	5.79687	5.36227	4.96248
A_04_P033474	5.49646	5.59578	5.45206	5.54617	5.25926	5.19984
A_04_P068796	8.41009	8.37436	8.46147	8.85349	8.65113	8.52643
A_04_P030542	2.7722	2.71169	2.94772	2.58809	3.84197	3.95912
A_04_P003030	4.31234	2.90096	3.8164	2.62678	3.54457	4.04615
A_04_P072432	5.71842	5.25926	5.5349	5.89395	5.71718	5.51353
A_04_P072417	5.12637	4.7149	5.12353	3.10954	3.31733	2.4036
A_04_P009071	2.68546	4.39572	2.89672	5.22313	5.16315	4.71067
A_04_P058792	2.67217	3.20851	2.88411	2.79626	3.12122	2.4036
A_04_P017727	4.43556	4.13281	3.79832	3.88455	4.14824	3.92839
A_04_P100764	4.63365	4.64879	4.65336	5.37861	5.07297	4.62831
A_04_P031942	5.34249	4.80533	5.13939	5.56686	5.57197	5.22273
A_04_P029680	2.66101	2.398	2.85978	2.37427	2.39195	2.4036
A_04_P076755	2.66793	3.47745	2.85957	5.6407	5.23514	4.39935
A_04_P018644	2.68007	2.398	2.86199	2.84943	2.77942	2.4036
A_04_P072777	5.27708	5.06185	5.29936	7.02686	7.86407	8.15875
A_04_P004031	2.71524	2.398	2.87451	2.58114	3.43953	3.89496
A_04_P000282	3.65192	2.398	2.88404	2.37427	2.39195	2.4036
A_04_P090827	2.77085	2.398	2.89618	3.69344	3.57737	3.02296
A_04_P032957	6.5262	6.84758	6.65043	11.8712	11.2505	10.5189
A_04_P067692	5.9072	5.26316	5.3303	5.24733	5.16776	4.96854
A_04_P029261	9.88737	9.81979	9.93758	8.24129	8.20021	8.28297
A_04_P012618	5.48893	5.18791	5.99684	6.40358	6.37839	6.1781
A_04_P101607	2.92915	2.6436	2.97262	5.25944	5.22217	5.56314
A_04_P070303	9.90738	9.76272	9.97978	9.35432	9.62434	9.45749
A_04_P016693	3.00877	2.398	3.76771	4.56101	4.61248	2.4036
A_04_P076817	5.28611	5.12489	5.48282	5.63211	5.40147	4.90837
A_04_P009316	6.53863	6.81264	7.07323	6.73102	7.00206	7.33796
A_04_P088889	3.13755	2.398	3.09862	2.90326	2.39195	2.73633
A_04_P025937	6.92956	5.06793	4.57979	3.75833	4.1613	3.29035
A_04_P087419	4.86462	4.76652	5.13202	4.32506	3.9866	2.4036
A_04_P000561	3.26592	2.89483	3.1729	2.61858	3.69194	2.4036
A_04_P008719	5.97463	5.77294	6.05585	5.32207	4.89065	3.14624
A_04_P095597	3.34224	2.93202	3.96975	2.37427	2.84554	2.4036
A_04_P041308	3.3757	2.71078	3.25529	2.37427	2.39195	2.4036
A_04_P001325	6.41479	7.34917	6.57357	9.00753	8.73873	8.75526
A_04_P053224	3.44477	2.398	3.3085	2.37427	2.39195	2.4036
A_04_P102112	4.2746	5.56467	5.34141	5.69759	6.03931	6.33015
A_04_P000923	10.9368	10.9845	10.7193	10.8535	11.5514	11.811
A_04_P002976	3.5212	3.86377	4.00734	3.29925	4.44293	4.19883
A_04_P055277	3.54402	2.398	3.62676	2.37427	2.72919	2.4036
A_04_P007721	3.56359	4.24844	3.99526	3.99766	4.94907	4.95301
A_04_P083637	9.93665	10.4211	10.0337	10.7941	10.7059	10.1242
A_04_P081796	9.80988	9.81519	9.86817	9.40725	9.23329	8.27327
A_04_P072202	3.6118	3.24372	3.43037	4.07085	3.97795	2.4036
A_04_P054735	3.63199	3.12726	3.56939	5.08451	5.03441	2.4036
A_04_P072742	3.6458	2.398	3.62605	3.15082	3.36961	2.4036
A_04_P041652	8.35431	8.25316	8.28539	6.90084	6.07551	3.19794
A_04_P029802	6.92609	6.49908	7.40261	6.52041	6.58324	6.36337
A_04_P080327	8.03982	8.44518	8.06775	9.12847	9.2909	9.17671
(+)eQC-40	2.69646	2.77523	3.512	2.51887	2.6664	2.74464
A_04_P097437	3.73063	3.09188	4.10784	3.94765	3.59877	3.91593
A_04_P086577	8.06723	7.98381	8.19379	8.10285	7.31264	7.6028
A_04_P079357	7.16243	7.11375	7.01372	7.40448	7.25502	7.10145
A_04_P008627	11.3183	11.4084	11.2952	11.2113	11.0082	10.9509
A_04_P012050	3.33349	3.26145	3.30939	4.33104	3.61475	4.25793
A_04_P047625	7.77047	7.64062	7.75908	6.80664	7.10277	7.32812
A_04_P009181	4.75324	4.67587	3.68969	5.67503	4.66409	5.02107
A_04_P050915	9.05063	9.12523	9.04335	9.03481	9.16483	9.38648
A_04_P017003	13.1305	12.9681	13.2896	13.7597	14.8629	15.2799
A_04_P010359	16.8414	17.0083	16.9339	17.0253	16.9086	16.876
A_04_P002113	3.96555	3.49835	3.21093	4.15903	3.51145	4.38238
A_04_P052274	7.08187	7.01537	7.05363	6.93209	7.01507	6.95849
A_04_P027989	3.11917	2.398	3.17162	2.5418	2.39195	2.4036
A_04_P083628	6.57284	6.49249	6.21674	6.12537	6.143	6.20642
A_04_P030252	12.9944	12.9229	12.9993	13.4648	13.6132	13.714
A_04_P028110	3.01907	4.10393	3.56164	4.34785	4.67727	4.25543
A_04_P065094	5.93788	5.79315	5.9435	5.56868	5.74652	5.73094
A_04_P088961	6.67083	6.3886	6.61027	5.8133	5.66291	5.02652
A_04_P043840	2.92684	2.398	3.05331	2.37427	2.39195	2.4036
A_04_P090931	6.60157	6.34831	6.51722	6.78043	6.93989	6.99386
A_04_P097107	5.21121	5.37943	5.10963	6.36913	5.94001	5.29067
A_04_P086312	6.89738	7.06514	6.93183	5.95256	6.1287	6.1594
A_04_P080728	9.07939	8.95149	9.20496	7.71617	7.65009	7.45609
A_04_P052715	2.79243	2.398	2.95247	2.37427	2.39195	2.4036
A_04_P072714	2.76734	2.398	2.93873	2.37427	2.79335	2.9091
A_04_P038427	4.09825	3.27107	2.92451	2.64039	4.57914	2.80243
A_04_P069562	5.75023	5.86616	5.75287	5.95291	5.14362	4.57645
A_04_P071550	5.50633	5.19342	5.18386	5.26037	6.09269	6.64902
A_04_P027062	4.24486	4.24345	4.19199	2.99374	4.26614	3.20644
A_04_P026486	15.381	15.3691	15.3465	14.6459	14.6784	14.4557
A_04_P014407	6.46794	5.97676	6.76572	5.71039	4.99332	3.69108
A_04_P092610	2.66434	2.398	2.86184	2.51138	2.39195	2.4036
A_04_P095427	7.26951	7.37487	7.19835	5.21075	4.90277	5.05192
A_04_P043342	9.95186	10.5485	9.95172	10.5742	10.6858	10.6186
A_04_P044032	9.36496	10.4941	9.39969	7.76331	8.1112	8.44518
A_04_P008726	5.94565	5.95291	5.57611	5.35967	5.21206	5.01195
A_04_P069243	6.10791	5.80582	5.96349	6.04616	5.55214	4.36789
A_04_P000106	6.67833	6.54918	6.74579	6.83675	6.66172	6.45421
A_04_P087672	6.13479	5.97656	6.32655	6.29743	5.79764	5.74971
A_04_P024557	2.79043	2.398	2.89984	2.37427	2.39195	2.4036
A_04_P069180	4.4738	3.7468	4.69677	3.50694	2.39195	2.4036
A_04_P019301	2.85057	3.08252	3.54548	3.51725	3.23721	3.13646
A_04_P015295	2.88293	2.398	2.94254	2.37427	2.39195	2.4036
A_04_P054977	10.3503	10.3212	10.4339	8.70432	8.13094	7.66077
A_04_P043509	11.1683	11.0547	11.2074	11.2195	10.8696	10.6954
A_04_P048972	8.09635	7.86522	7.97011	7.92934	7.76584	7.65803
A_04_P083617	6.20478	5.84773	6.31424	5.79155	5.83633	5.85187
A_04_P024441	3.07577	2.398	3.05552	2.37427	2.55909	2.4036
A_04_P053652	10.5392	11.2377	10.5356	9.66739	9.84267	10.0225
A_04_P026759	3.16463	3.1924	4.12117	2.92316	3.80562	2.4036
A_04_P009657	8.80012	8.74665	8.84569	8.72077	8.83298	9.04009
A_04_P101482	9.40688	9.3776	9.34475	9.2233	9.08607	8.86288
A_04_P094487	3.32473	3.33349	4.30404	5.04479	5.05431	3.8267
A_04_P002481	5.85575	6.2033	6.10478	5.61746	6.03105	6.12653
A_04_P095198	3.39448	3.0274	3.26563	3.87124	3.85949	3.29475
A_04_P028876	10.9544	11.482	11.0154	11.3352	11.2742	11.2443
A_04_P009791	10.4947	10.2444	10.6075	9.26219	9.37598	9.49215
A_04_P070847	4.94403	4.75993	4.9275	3.94019	4.45647	3.03079
A_04_P094283	3.50478	2.67589	3.36801	2.98477	2.917	3.20241
A_04_P088874	5.72907	5.25896	5.86525	5.06437	4.76617	4.4595
A_04_P052049	3.90743	3.86241	4.99855	2.37427	2.39195	3.20946
A_04_P032132	3.57056	3.01763	4.01465	2.98328	2.39195	2.4036
A_04_P092047	5.84418	5.65537	6.08973	5.28669	5.63734	5.2957
(+)E1A_r60_a20	2.46569	3.333	2.49544	3.19503	2.74648	2.75531
A_04_P072019	6.17406	6.46662	6.35427	5.97273	5.99833	5.91554
A_04_P007088	4.5666	5.24052	5.38411	5.30029	6.00113	6.41017
A_04_P067022	3.65253	2.398	3.45314	2.37427	2.99374	2.4036
A_04_P020801	10.0506	10.0897	9.98479	9.89804	9.85449	9.48201
A_04_P018326	8.61977	8.94025	8.67447	8.70956	8.88226	8.14709
A_04_P013126	4.55872	5.68923	5.36208	5.25076	8.37089	8.34019
A_04_P056629	6.45832	6.26142	6.61045	7.08885	7.03242	5.74569
A_04_P031143	4.37775	4.64966	5.36491	3.58945	4.92055	4.66168
A_04_P010361	3.41499	2.61877	3.36026	2.77373	2.76418	3.64109
A_04_P088317	5.72987	5.32491	5.32314	5.95512	5.53412	5.81133
A_04_P083072	5.00133	5.21146	4.81636	6.90202	6.87656	7.24917
A_04_P059247	8.43163	9.27665	8.79091	9.48585	9.42348	9.82934
A_04_P083942	6.07956	6.59996	6.05196	6.80518	6.87229	7.04891
A_04_P008901	5.54939	6.1843	5.52694	5.75846	5.34361	5.75193
A_04_P009512	9.92997	10.8885	10.026	10.1227	10.263	10.3423
A_04_P074609	10.9025	10.615	10.9505	10.5671	10.1718	9.86133
A_04_P043306	3.25237	2.398	3.2536	2.53821	2.6408	3.96894
A_04_P092858	3.22647	2.398	3.33132	2.37427	2.39195	2.79316
A_04_P045777	4.545	3.18314	4.67931	2.92294	2.39195	2.87232
A_04_P050023	7.23245	7.19482	7.15087	6.96848	6.76505	6.64354
A_04_P075593	4.36734	3.85618	4.52377	4.72386	4.56853	5.14632
A_04_P081288	8.60853	8.48389	8.75371	8.77919	8.62511	8.49526
A_04_P000562	3.07501	2.398	3.1412	2.63899	2.39195	3.73028
A_04_P088664	5.35129	5.25573	5.41018	5.82972	5.88242	6.45492
A_04_P002488	7.85109	7.51171	7.9312	6.99693	7.1075	6.89335
A_04_P096406	2.97421	2.398	3.08408	3.23691	2.74158	3.098
A_04_P087342	8.59774	8.54473	8.60035	8.31085	8.27469	8.29882
A_04_P025181	4.40186	4.33572	4.50785	3.15371	3.25462	2.4036
A_04_P047508	2.89027	2.398	3.0192	2.52655	3.02335	3.08252
A_04_P023790	11.683	11.7493	11.8603	12.9354	12.8448	12.6446
A_04_P097442	2.83616	2.398	2.97899	2.37427	2.39195	2.4036
A_04_P038237	5.48979	5.08846	5.65364	5.71898	5.56182	4.91063
A_04_P015750	2.78554	2.9091	2.94443	2.37427	2.39195	2.4036
A_04_P002571	7.87188	8.27611	7.869	7.49243	8.01195	8.34934
A_04_P008104	7.53884	7.42853	7.70758	6.69916	6.84947	6.74956
A_04_P016883	14.5017	14.4456	14.5345	14.8163	14.839	14.8705
A_04_P047967	6.41154	6.13426	6.33473	5.41961	5.54371	4.93932
A_04_P070237	2.68612	3.18786	2.87935	7.80156	8.13594	8.21894
A_04_P025251	2.67589	3.24196	2.8697	2.37427	3.17094	2.79069
A_04_P013852	3.67457	3.41094	2.86165	2.52847	3.1482	3.51278
A_04_P020768	6.23862	6.12813	6.37568	5.4177	5.31777	4.91245
A_04_P051922	2.67401	2.398	2.85519	2.37427	2.39195	2.4036
A_04_P075882	4.744	4.27193	4.39214	5.66087	5.64432	5.41265
A_04_P078540	9.5948	9.76081	9.25658	10.0248	9.89998	9.73306
A_04_P061053	2.70849	2.398	2.85991	2.37427	2.39195	2.4036
A_04_P014821	2.72663	2.398	2.86612	2.37427	2.39195	2.4036
A_04_P064282	8.58561	8.63183	8.54241	9.21458	9.30845	9.33172
A_04_P005266	2.78131	2.398	3.62507	3.07657	2.39195	2.4036
A_04_P064987	2.80859	2.398	2.90355	2.37427	2.39195	2.4036
A_04_P058483	7.12754	7.11294	7.24126	7.4421	7.25535	7.2483
A_04_P005108	9.67458	9.64864	9.66071	9.35935	8.54652	7.33352
A_04_P061087	7.85381	8.00492	7.75751	9.56589	9.50892	9.54061
A_04_P073807	7.23029	7.32171	7.29752	7.84594	7.92988	8.17858
A_04_P088217	8.98784	8.81539	9.18928	9.2539	9.36979	9.75737
A_04_P028290	11.0441	10.9734	11.0932	10.743	10.7127	10.6711
A_04_P004805	5.66628	6.17222	6.05643	6.56736	6.75533	7.08817
A_04_P015672	3.10065	2.398	3.0656	2.37427	2.39195	2.4036
A_04_P047547	5.53755	6.49348	5.75866	5.83507	6.10629	6.30751
A_04_P029035	3.18637	2.398	3.11629	2.52755	2.39195	2.4036
A_04_P094636	6.26838	6.1957	6.52963	5.75113	5.0255	4.51054
A_04_P029183	8.55237	8.33313	8.64391	12.1925	12.7381	13.0304
A_04_P015734	3.30502	2.398	3.1964	2.37427	2.39195	2.4036
A_04_P098842	7.94519	8.02291	7.99629	8.12419	8.37678	8.41503
A_04_P088915	7.29896	7.22815	7.30029	6.97928	7.53911	7.73785
A_04_P031574	3.40934	2.398	3.27691	2.37427	2.39195	2.4036
A_04_P077437	3.44412	3.28591	3.80704	3.03441	2.72938	2.4036
ETG05_66023	4.06311	4.50247	5.07958	3.80924	4.82155	5.34612
A_04_P002711	11.1436	11.1713	11.1822	11.3092	11.2337	11.1883
A_04_P065522	3.52032	4.03329	4.46783	4.80065	5.00834	4.7077
A_04_P083842	3.5426	3.9295	3.38688	3.00838	3.74304	2.4036
A_04_P008551	5.00939	4.96513	5.42643	5.08758	5.69935	5.33926
A_04_P002877	3.5779	2.398	3.41117	2.37427	2.39195	2.4036
A_04_P015471	3.59354	2.398	3.42079	2.37427	2.39195	2.4036
A_04_P099724	3.61134	3.55635	4.73412	8.01041	8.34082	8.42635
A_04_P067125	9.02309	8.74611	9.00801	8.84783	9.03532	8.99841
A_04_P032072	5.61186	5.58039	5.74094	7.36324	6.77281	5.9696
A_04_P096971	8.89064	8.63842	8.92507	8.89064	8.9554	8.83867
A_04_P096134	3.68019	2.9667	3.46651	2.37427	2.39195	2.4036
A_04_P011461	13.6363	13.7668	13.576	14.4422	14.5217	14.4185
A_04_P090947	7.57493	7.58505	7.65647	6.45009	6.54142	6.395
A_04_P025936	3.72821	5.50754	4.6998	4.20726	3.93403	4.39596
A_04_P005999	3.42239	2.398	3.36219	2.37427	2.39195	2.4036
A_04_P061073	5.64312	6.05134	5.81316	6.24378	6.26283	6.90297
A_04_P016823	11.7596	11.668	11.8666	11.1152	11.1206	11.0106
A_04_P064440	3.3699	2.99513	3.33463	3.16938	2.39195	4.02701
A_04_P042175	7.56202	7.44804	7.70664	7.93333	8.38956	8.7062
A_04_P085719	6.01795	5.81711	6.0152	5.05667	5.20424	5.41925
A_04_P087552	7.32519	6.98016	7.35996	7.56765	6.85732	6.16802
A_04_P026286	8.33659	8.39069	8.23084	7.89152	8.14889	8.20481
A_04_P004036	3.85369	3.40453	3.52201	3.22615	3.33168	5.1679
A_04_P080314	13.2548	13.1407	13.3762	12.9836	13.596	13.3846
A_04_P034197	9.06539	9.14883	9.13244	9.35999	9.20091	9.16511
A_04_P068847	6.35719	6.08487	6.55726	8.87655	8.17674	7.24225
A_04_P002298	14.2307	14.1199	14.2307	14.2618	14.5254	14.6683
A_04_P054396	10.642	10.5085	10.7127	10.3356	10.6438	10.8535
A_04_P095888	3.09385	3.3992	3.15057	3.85115	3.9544	3.89994
A_04_P030149	4.23634	4.51101	3.65238	5.21581	5.42424	5.86134
A_04_P034559	9.65854	9.53291	9.62607	9.79954	9.48879	9.25095
A_04_P022202	10.0273	10.0464	10.0306	9.95597	9.80076	9.57558
A_04_P086657	4.18296	3.88045	4.40222	3.50124	2.39195	3.14731
A_04_P098886	2.93511	2.398	3.04784	3.14236	3.73585	2.80933
A_04_P050169	2.90655	2.97828	3.02882	3.23669	3.67612	3.48716
A_04_P100402	2.88132	2.96029	3.00858	2.81047	2.92584	4.43542
A_04_P022741	11.8806	12.1748	11.9703	12.2041	12.247	12.2032
A_04_P013538	2.82854	5.20929	2.96595	4.42693	4.06263	2.4036
A_04_P101175	2.80279	2.74891	2.94934	2.95917	2.7255	3.26971
A_04_P070972	3.46821	3.90236	3.99608	3.87563	3.6611	4.13511
A_04_P073413	6.33133	6.20936	6.0884	7.18504	7.5262	7.55846
A_04_P030860	9.3776	9.59786	9.03481	8.9974	10.2408	10.7122
A_04_P070297	2.71334	3.12432	2.89515	3.33669	3.3757	3.86467
A_04_P071893	6.81315	6.53052	6.59577	6.04526	6.23782	6.19972
A_04_P001351	2.6883	2.85259	2.87065	3.23786	3.83605	2.99041
A_04_P019977	5.79357	5.87944	5.58989	4.86971	3.97372	5.19936
A_04_P024686	2.67705	2.398	2.85682	2.37427	2.39195	2.4036
A_04_P003112	2.67828	2.398	2.85321	2.37427	2.39195	2.4036
A_04_P080421	5.18496	5.04264	5.35869	3.81933	4.29113	2.99415
A_04_P084332	8.73562	8.69783	8.75172	7.86285	7.85207	7.85207
A_04_P063437	9.86176	9.69801	9.88131	9.83494	9.2193	8.74887
A_04_P070014	6.24808	6.17602	6.09652	5.33091	5.41469	5.26621
A_04_P027313	2.74708	3.51451	4.09651	4.10233	3.86803	3.65328
A_04_P080527	5.15205	4.1904	5.18779	5.33756	4.84094	4.72047
A_04_P026012	2.79911	2.398	2.8921	2.37427	2.39195	2.4036
A_04_P075814	7.45518	7.17709	7.50209	5.77079	5.75054	5.96308
A_04_P045588	2.85674	2.398	2.92119	2.37427	2.39195	2.4036
A_04_P074906	9.19974	9.14669	9.2077	8.47311	7.7812	7.2801
A_04_P052076	2.92109	2.398	3.53702	3.1732	3.58677	3.02769
A_04_P067247	2.95718	3.15024	3.47882	2.74311	4.47324	3.10242
A_04_P101572	2.99342	2.398	2.99798	2.37427	2.39195	2.4036
A_04_P020122	3.038	4.0407	3.5025	4.96738	5.32528	5.20266
A_04_P016193	5.17693	5.20062	5.0758	4.42833	4.08421	3.9643
A_04_P062292	4.04775	4.216	4.78336	3.96917	4.23268	2.4036
A_04_P026931	5.51783	6.73321	5.66584	4.87331	5.91782	6.42648
A_04_P063157	10.3547	10.3207	10.3525	10.5515	10.488	10.4865
A_04_P014709	5.94587	5.52748	6.46641	5.22925	4.08493	2.4036
A_04_P025532	3.28504	2.69259	3.87583	5.76766	5.22534	4.14082
A_04_P026251	7.17497	7.33074	7.12365	6.929	7.33796	7.34778
A_04_P088042	5.30913	4.84718	5.30665	4.79407	4.90347	3.92711
A_04_P020236	3.39281	2.398	3.25901	2.37427	2.39195	2.4036
A_04_P101285	4.83803	4.93682	5.61642	6.03949	5.832	5.85157
A_04_P056131	8.20573	8.73873	8.2323	8.93336	9.1454	9.21549
A_04_P075249	3.48566	2.398	3.34204	2.84782	2.39195	2.4036
A_04_P071253	4.98834	5.59762	5.27907	4.97088	5.75969	5.58122
A_04_P070969	4.84178	4.90149	5.21372	4.30787	4.97345	2.4036
A_04_P013368	3.55343	2.398	3.81164	2.37427	2.39195	2.4036
A_04_P066699	3.56966	3.31339	3.98471	3.85491	3.44401	2.82639
A_04_P077705	3.5853	2.398	3.41437	2.37427	2.39195	2.4036
A_04_P079187	9.12129	9.68734	9.18716	9.89061	9.90563	9.93544
A_04_P075760	8.67945	8.58943	8.54679	7.71297	7.94289	7.93895
A_04_P031291	3.63559	3.78253	3.7774	4.86533	5.42603	6.20916
A_04_P043632	6.54445	7.42385	6.70979	6.72869	6.81315	6.78379
A_04_P065097	3.66849	3.68676	4.58337	3.16723	3.46067	2.4036
A_04_P035227	3.68867	3.42377	3.47062	3.30213	4.17578	3.25886
A_04_P013174	6.12373	6.2914	6.27053	5.88984	5.96543	5.88863
A_04_P014111	10.9768	10.7315	10.8903	7.73447	7.47794	7.10244
A_04_P063992	11.6099	11.4038	11.5571	11.4788	11.3127	11.065
A_04_P059072	3.98528	4.43489	3.35776	4.18067	3.742	4.40322
A_04_P068952	3.40136	2.75605	3.35141	2.79372	2.39195	3.1926
A_04_P098052	8.29961	8.46939	8.13734	9.15728	8.84814	8.6258
A_04_P068590	7.18362	7.13584	7.17181	7.44607	7.11799	6.88703
A_04_P064443	8.10366	8.06965	8.1081	8.38118	8.56887	8.64514
A_04_P038692	3.3265	4.40322	3.29958	4.5043	3.93509	4.75165
A_04_P086739	7.68947	7.78518	7.66193	8.01088	7.87821	7.92893
A_04_P086230	4.30929	4.20748	4.12986	4.41044	3.96069	4.5303
A_04_P020547	9.65895	9.82848	9.71342	8.65526	8.29798	7.99119
A_04_P063449	5.80262	5.52064	5.86293	4.64063	4.57894	4.47704
A_04_P063037	11.292	11.258	11.3365	12.2902	12.2259	12.3138
A_04_P051692	3.17387	3.41823	3.19794	5.25762	5.50633	6.14599
A_04_P027441	7.36877	7.11512	7.4714	7.43647	7.38814	7.37284
A_04_P020828	3.11269	2.65064	3.15882	2.37427	2.39195	2.4036
A_04_P005783	5.3327	5.13051	4.8881	4.27836	4.14595	3.334
A_04_P000056	11.2661	11.0866	11.3015	10.9249	10.7445	10.615
A_04_P074737	7.33262	6.90773	7.29781	7.22065	7.303	7.33822
A_04_P032987	3.95255	5.18039	4.56519	5.42864	5.69268	6.1533
A_04_P082822	4.48367	4.81979	4.23674	7.12486	7.369	7.64603
A_04_P026165	6.7841	6.68029	6.88978	6.43894	6.86956	7.23492
A_04_P036511	2.89916	2.398	3.01446	2.80555	3.22083	2.6379
A_04_P041048	2.8701	2.62339	2.99498	2.37427	2.73811	2.4036
A_04_P087642	2.8465	2.398	2.97325	2.37427	2.39195	2.4036
A_04_P070412	10.6207	10.5761	10.4075	10.8143	10.9353	10.9349
A_04_P099337	8.1403	8.08044	7.98006	8.25888	8.05714	7.86205
A_04_P039509	8.52056	8.38211	8.54218	8.76282	8.75172	8.72978
A_04_P076998	7.24719	6.88185	7.21507	7.63459	6.50486	4.26389
A_04_P054850	5.04579	4.67397	4.82209	4.3443	4.65658	4.96327
A_04_P074608	10.768	10.4674	10.7695	10.3542	10.0053	9.60831
A_04_P017713	6.609	6.87906	6.05396	3.98795	5.44791	5.91613
A_04_P037209	10.0636	10.1466	9.81252	9.18998	9.44521	9.51983
A_04_P035641	11.0995	11.1863	11.094	11.1611	11.282	11.2767
A_04_P073977	4.91698	5.10672	4.93835	4.65336	4.50462	3.04664
A_04_P032727	6.50859	6.58262	6.13834	7.5719	7.3767	7.27141
A_04_P091152	2.69202	3.82328	3.67457	4.27514	4.64421	4.8807
A_04_P014306	2.70314	2.398	2.85139	2.37427	2.39195	2.4036
A_04_P048658	11.6582	11.7286	11.6911	11.8007	12.0217	12.1415
A_04_P013183	11.6639	11.4314	11.6611	11.0126	10.5576	10.0452
A_04_P045527	7.61666	7.60668	7.57082	6.95621	7.05396	6.89289
A_04_P080567	5.79969	5.77162	6.09221	5.54238	5.69388	5.75771
A_04_P069698	2.81802	2.398	2.89698	2.5381	2.63505	2.93177
A_04_P023527	4.33339	3.42389	4.45931	2.61749	2.73028	3.91415
A_04_P073147	9.1781	9.02075	9.21045	8.00617	8.25254	8.56107
A_04_P044831	3.98495	4.10512	4.74817	4.52396	4.32464	4.54117
A_04_P091357	2.93962	2.66412	2.95905	2.37427	4.32569	2.4036
A_04_P023401	8.81516	8.97647	8.72077	8.22498	8.35238	8.59258
A_04_P028011	5.57972	5.67534	5.9542	5.83991	5.70418	5.46477
A_04_P053078	3.06277	2.398	3.03295	2.37427	2.39195	2.4036
A_04_P030422	3.10308	2.79273	3.05838	2.37427	3.27708	2.4036
A_04_P091812	4.1916	4.15903	4.3259	4.42316	4.33354	4.34211
A_04_P034477	3.18807	3.35685	3.11164	2.55712	3.31055	2.7141
A_04_P006493	3.22789	3.36937	3.13498	2.82968	3.41031	3.00511
A_04_P063786	4.49958	4.6868	4.87728	6.75632	7.18014	7.16099
A_04_P020927	3.30653	3.39364	4.01396	3.22887	2.82828	2.70279
A_04_P014423	6.71842	6.16859	7.11764	6.10985	5.33251	3.21967
A_04_P037397	3.37368	3.41638	4.00967	4.43489	3.55769	3.22188
A_04_P089125	3.40828	4.00818	4.50011	2.37427	3.13469	3.89807
A_04_P020681	3.44277	2.398	3.29819	2.37427	2.39195	2.4036
A_04_P053942	3.47215	3.22625	3.32301	4.23119	4.12817	4.20726
A_04_P013036	3.49395	2.398	3.35155	2.63026	2.77194	2.4036
A_04_P094326	3.5191	2.398	3.37112	3.48645	2.39195	2.4036
A_04_P044887	6.53663	7.47941	6.65665	7.18945	7.74861	8.37366
A_04_P015234	3.56164	2.398	3.39667	2.37427	2.39195	2.4036
A_04_P030467	3.57737	2.398	3.40842	2.88361	3.40842	2.4036
A_04_P059056	7.96915	7.85791	8.0618	6.00593	5.96031	5.6933
A_04_P003508	6.13866	6.10558	6.44779	5.8983	5.86257	5.65977
A_04_P029985	13.4451	13.5106	13.4154	13.5417	13.6449	13.5493
A_04_P022327	6.8481	6.60959	6.82909	6.18719	7.04305	7.39007
A_04_P024671	9.26471	9.30549	9.11315	9.73165	9.60934	9.32914
A_04_P019811	9.61291	9.37799	9.65192	8.58779	8.43309	8.19453
A_04_P017246	5.66421	5.67008	6.12261	5.89365	6.06559	6.20156
A_04_P028264	3.711	2.398	3.4841	2.37427	2.39195	2.4036
A_04_P093933	3.72497	2.398	3.83781	2.37427	2.39195	2.4036
A_04_P020881	6.34831	6.48766	6.49539	7.77115	7.55397	7.07295
A_04_P010196	4.25375	4.89807	4.0419	4.74519	5.13078	5.79428
A_04_P009254	4.09766	2.398	3.34495	2.37427	2.39195	2.4036
A_04_P039592	3.37234	2.75798	3.3315	3.32141	2.80773	4.49029
A_04_P053166	3.35564	2.398	3.31733	2.50173	2.39195	3.02557
A_04_P025174	5.95915	6.21488	6.11729	5.67083	5.68502	6.00987
A_04_P023072	7.65876	7.67748	7.46048	7.91975	7.93607	8.0585
A_04_P061074	4.82737	3.79548	4.58874	3.5079	3.09437	4.10784
A_04_P036856	8.64353	8.3011	8.67572	8.86097	8.97179	9.12924
A_04_P095522	11.2322	11.2962	11.2751	11.9288	12.1297	12.2938
A_04_P045104	4.39391	3.71236	4.22615	2.96204	2.39195	3.42168
A_04_P018988	16.3501	16.4428	16.3597	16.6477	16.6371	16.6117
A_04_P004811	4.59269	5.16803	4.74737	5.13939	5.11885	5.83581
A_04_P029527	4.79013	5.40604	4.95901	5.04357	4.70681	5.68187
A_04_P027709	4.30864	4.60625	4.26176	4.69762	4.74876	4.67333
A_04_P085612	10.584	10.6285	10.5282	11.4711	11.5324	11.6786
A_04_P043693	3.0367	2.398	3.10954	2.37427	2.39195	2.4036
A_04_P003163	3.00162	2.398	3.08855	2.37427	2.39195	2.89483
A_04_P010487	2.97193	2.398	3.06795	2.37427	2.39195	2.4036
A_04_P083848	7.84026	7.92504	7.6899	8.83327	8.98784	9.03817
A_04_P080027	4.56749	4.698	4.58203	4.81355	4.76284	5.51679
A_04_P019972	2.88997	2.398	3.00331	2.50802	2.64595	2.98155
A_04_P053019	5.09217	5.75128	5.23854	5.19288	5.81826	5.88078
A_04_P006496	5.8571	6.51869	6.05176	5.93694	6.15765	6.2587
A_04_P013306	2.81373	2.61056	2.9457	2.5393	2.82327	2.88634
A_04_P072922	4.96939	4.47412	4.40867	2.37427	4.0825	4.38983
A_04_P018232	7.72782	7.54852	7.79692	7.02668	6.87859	6.76863
A_04_P073567	2.74693	2.76089	2.9028	3.05702	3.36639	3.5263
A_04_P046367	6.35446	6.17945	6.14265	6.907	7.48531	7.78469
A_04_P064967	4.48877	4.19773	4.15347	2.37427	2.39195	2.4036
A_04_P036127	2.69835	2.398	2.86311	2.37427	2.39195	2.4036
A_04_P061122	3.71317	4.23786	2.85674	5.39596	5.25796	5.21146
A_04_P069879	8.18918	8.21617	8.26485	7.1953	7.30519	7.2848
A_04_P076972	7.11236	7.35702	6.78202	5.95843	5.63561	5.38821
A_04_P002842	2.69328	2.398	2.84541	2.52131	2.58833	2.4036
A_04_P012256	12.254	12.4867	12.2449	11.611	11.8535	11.9483
A_04_P085472	5.93386	5.20208	6.00777	4.01158	3.48974	3.11718
A_04_P020911	8.64325	8.37984	8.71172	7.64631	7.34215	7.14319
A_04_P033790	6.8405	6.43933	6.93155	6.66366	6.33343	5.88959
A_04_P012221	8.18584	7.72155	8.25472	9.34035	9.1093	8.87211
A_04_P021972	10.5112	10.3615	10.6139	10.4968	10.3351	10.2858
A_04_P011358	13.212	13.5976	13.2277	12.0229	11.92	11.9534
A_04_P042077	8.32299	8.82902	8.5872	9.17889	8.98216	9.11541
A_04_P024474	7.35969	7.30128	7.40181	6.92193	6.97928	6.95914
A_04_P052533	8.70432	8.60144	8.75956	8.61663	8.41032	8.33359
A_04_P012464	7.00678	6.77628	7.14599	6.62506	6.85793	6.69627
A_04_P085192	2.99642	2.398	2.99007	3.90564	4.15347	4.47667
A_04_P067599	7.78146	7.66229	7.72578	8.15525	8.12756	8.0158
A_04_P063215	7.73756	7.76898	7.58083	7.76691	7.42741	6.90411
A_04_P073072	3.12607	3.7629	3.51775	3.81488	3.86972	3.04847
A_04_P021944	3.16995	4.48205	3.8578	3.11337	3.80385	3.58076
A_04_P089838	4.58187	5.11682	5.10491	6.2185	6.39764	6.62401
A_04_P003914	5.84104	6.17006	5.96719	5.281	5.48034	5.75177
A_04_P098099	8.96398	8.76599	9.04238	8.9998	9.0586	9.07393
A_04_P065999	7.74431	7.92988	7.72832	7.77516	7.69926	7.64499
A_04_P074162	3.83275	4.54619	4.73446	6.75504	7.19514	7.66549
A_04_P016723	6.61526	6.63227	6.65156	4.51072	4.02338	3.36026
A_04_P099569	3.42336	3.37714	3.28092	3.71106	3.79477	3.17215
A_04_P063625	3.45661	2.398	3.30541	2.37427	2.39195	2.4036
A_04_P017761	12.0081	11.8893	11.9543	10.9809	11.2123	11.3261
A_04_P058847	7.00924	7.32941	6.80757	6.79594	6.89638	5.66203
A_04_P045037	5.19753	4.90687	5.84554	4.49693	3.91114	3.67495
A_04_P025311	7.98182	8.0618	8.00088	7.03407	6.81161	6.47462
A_04_P026084	7.25806	7.31202	7.22729	6.09596	5.77019	5.61658
A_04_P006198	10.5144	10.5833	10.4905	9.66161	9.58452	9.51658
A_04_P078946	5.78792	5.90153	5.86518	7.9665	7.14064	5.44621
A_04_P069013	3.61695	2.74661	3.50091	2.79782	3.18365	2.75691
A_04_P040397	4.65171	4.66692	4.94482	4.28391	3.95822	3.66466
A_04_P058722	4.85524	5.60157	5.38508	4.84212	5.08374	5.35311
A_04_P083102	3.66566	2.78196	3.45879	2.8458	3.54186	3.79452
A_04_P087322	7.31988	7.44274	7.34409	7.22198	6.78171	6.32314
A_04_P041038	3.70093	3.01376	3.47862	2.50698	2.75058	2.4036
A_04_P030355	6.66582	6.66869	6.87285	6.98186	7.02505	6.81657
A_04_P031978	8.33436	8.26827	8.34181	7.16714	7.31764	7.14785
A_04_P009736	8.39037	8.06351	8.46736	7.01928	6.86223	6.76592
A_04_P075297	4.60429	4.30594	4.79678	5.74569	5.07981	5.50614
A_04_P056008	3.41675	2.398	3.35564	2.37427	2.39195	3.33026
A_04_P054439	3.4029	2.398	3.34951	2.37427	2.39195	2.4036
A_04_P050160	3.38217	2.398	3.33824	2.37427	2.39195	2.4036
A_04_P023191	4.42942	4.45931	3.74349	4.38477	4.07962	5.10455
A_04_P033382	3.34681	2.398	3.30921	2.74908	2.39195	2.80832
A_04_P002857	5.85363	5.40619	5.79411	4.72544	5.00634	5.17038
A_04_P050378	5.53326	5.81067	4.97566	6.26349	5.76805	5.98611
A_04_P059266	3.28059	2.398	3.26236	2.87935	2.57737	2.94443
A_04_P030097	3.25811	4.14419	3.24786	4.10881	4.47893	5.16129
A_04_P098837	5.83963	5.49893	4.97949	5.79671	5.71659	6.09652
A_04_P085417	6.92476	6.75715	6.77692	5.57835	6.35694	6.88919
A_04_P002788	6.12167	5.541	6.27839	7.6681	6.99716	6.34095
A_04_P029118	9.77299	9.73435	9.65454	8.95266	8.8703	8.79477
A_04_P041719	8.81007	8.52815	8.87473	7.99601	7.45481	6.80534
A_04_P025258	9.82344	9.61739	9.96101	10.0049	10.0063	10.0029
A_04_P060653	4.23497	4.3828	3.71645	3.61039	2.98621	2.4036
A_04_P070047	3.85707	3.80105	4.0629	3.96647	4.33026	4.87219
A_04_P094903	8.50209	8.28755	8.4896	8.00726	8.19331	8.35584
ETG05_36762	4.02674	4.68447	4.32917	4.2611	4.45032	4.56599
A_04_P031523	2.93177	2.398	3.03316	2.37427	2.39195	2.4036
A_04_P054099	7.20176	6.83675	7.22124	7.60905	7.51546	7.34434
A_04_P084061	8.47788	8.30598	8.75713	7.21467	7.37002	7.51744
A_04_P016229	2.85401	2.398	2.96844	2.37427	2.94152	2.4036
A_04_P095047	2.82978	2.398	2.94971	2.37427	2.39195	2.4036
A_04_P014856	5.07297	5.30753	5.46358	4.35322	4.3184	4.03428
A_04_P050697	5.13202	5.06261	5.15286	5.06583	5.09013	5.17373
A_04_P008422	2.76322	2.72384	2.90847	2.52921	2.76463	2.4036
A_04_P015865	4.25296	3.04075	3.75466	2.94956	3.04935	3.17499
A_04_P032667	3.71206	3.89994	2.87831	3.8988	4.16049	3.95174
A_04_P089253	5.97093	5.88321	5.8717	6.45029	7.02808	7.17497
A_04_P051279	2.70017	2.99851	2.85718	2.37427	3.58019	2.4036
A_04_P050772	3.18137	3.8023	2.85078	4.15068	3.14081	3.14944
A_04_P035927	2.6925	2.398	2.84554	2.37427	2.39195	2.4036
A_04_P016879	5.25736	5.15078	5.27845	3.3474	3.79548	3.23533
A_04_P076947	2.70257	2.398	2.84253	2.61877	3.00755	2.78947
A_04_P084827	4.97377	4.64925	4.98398	3.10913	3.37671	3.67887
A_04_P069919	2.72757	2.398	2.84762	2.75114	3.19657	2.4036
A_04_P067352	11.5047	11.6525	11.4525	11.825	11.4736	11.2024
A_04_P063563	8.00108	8.37249	7.97348	9.03671	9.4724	9.77664
A_04_P057482	9.44609	9.49071	9.53774	9.09644	9.3462	9.68348
A_04_P058094	6.03262	6.25518	6.35607	7.81421	7.87188	8.08968
A_04_P035192	3.87843	4.33239	4.05421	5.80075	6.02906	6.74262
A_04_P074472	2.88343	3.10115	3.51221	2.57874	2.94555	2.4036
A_04_P081858	2.9111	2.398	2.93604	2.93537	3.13623	2.4036
A_04_P085894	2.9433	2.398	2.95237	2.37427	4.27637	2.4036
A_04_P010552	6.75012	6.42406	6.81706	6.56645	7.06184	7.46245
A_04_P006546	5.18358	4.26802	5.12788	3.92094	4.31719	4.14848
A_04_P069014	3.06417	2.398	4.30459	2.93707	2.87831	2.66062
A_04_P058743	7.5869	7.59577	7.29061	7.41321	6.98203	6.64668
A_04_P089735	3.14601	2.398	3.07808	2.37427	2.39195	2.4036
A_04_P075732	6.65456	6.2927	6.91574	6.02747	6.14212	6.41176
A_04_P038087	3.23002	2.85288	3.12829	3.43833	3.47194	3.01612
A_04_P032154	5.93328	6.4588	6.22619	7.31284	7.54097	8.02765
A_04_P091863	3.30528	2.84782	3.18343	3.57979	2.39195	2.4036
A_04_P066421	3.3412	2.398	3.20965	2.37427	2.39195	2.4036
A_04_P054206	3.63521	3.73292	4.49223	3.61531	2.39195	2.68869
A_04_P024251	3.4071	2.87368	3.26207	4.05016	4.43556	5.08733
A_04_P087074	5.03423	4.91525	5.19828	5.58258	4.92183	4.3929
A_04_P060381	5.91867	5.66119	6.23238	5.97779	5.77143	4.72808
A_04_P061359	3.49278	2.398	3.34681	2.54504	2.39195	2.4036
A_04_P008856	3.51615	2.398	3.36721	2.58286	2.67144	2.4036
A_04_P032473	5.52064	6.4486	6.01266	8.06195	8.58431	8.69532
A_04_P004643	7.63515	8.35351	7.74606	8.21894	8.41974	8.40279
A_04_P065272	5.82277	5.92256	6.08637	5.78013	5.61441	5.56082
A_04_P087438	3.59165	2.398	3.41709	2.37427	2.61734	2.4036
A_04_P091259	7.66932	7.27564	7.97318	7.21553	7.15559	6.90479
A_04_P098588	3.62507	2.398	3.6611	2.88916	2.83532	4.22752
A_04_P056647	7.7792	8.18484	7.77872	7.18573	7.11463	7.36251
A_04_P062497	4.76689	5.66421	5.09759	6.0619	6.80757	7.08328
A_04_P010478	8.62129	8.65256	8.57752	9.08861	9.03986	9.00664
A_04_P026871	11.0448	11.3918	10.9353	11.5791	11.6328	11.5661
A_04_P099057	3.70856	4.29373	3.48066	4.47591	4.56778	4.80995
A_04_P095277	3.7222	3.80606	3.97525	3.8861	3.46245	5.05949
A_04_P088989	7.60549	7.34325	7.77159	8.59744	8.48751	8.20983
A_04_P006682	3.75188	3.26126	3.50545	3.28296	2.97106	3.6947
A_04_P093622	3.44071	3.35932	3.3651	5.11621	5.20393	6.24148
A_04_P034017	3.42466	3.06514	3.35844	2.37427	2.39195	2.95412
A_04_P048126	7.76989	7.61716	7.69964	7.43622	7.54474	7.62066
A_04_P010185	8.26182	7.93785	8.29366	7.76921	7.70784	7.89176
A_04_P035707	3.37523	2.398	3.3265	2.37427	2.39195	2.4036
A_04_P075608	3.35685	2.398	3.31455	2.37427	2.39195	3.27165
A_04_P022714	8.27017	8.15431	8.4164	9.34201	10.1557	10.5986
A_04_P035655	8.82007	8.63335	8.93133	7.34215	7.04559	6.98758
A_04_P073649	10.1085	10.1888	10.1541	10.9136	10.9225	10.8481
A_04_P047959	7.05773	7.19356	7.01521	7.31116	7.27832	7.37663
A_04_P025263	6.19777	6.60699	5.49501	6.71635	6.98802	7.48926
A_04_P003236	11.7586	11.3826	11.8135	12.0764	11.3691	10.5322
A_04_P026924	4.05742	2.398	3.96697	2.95225	2.39195	3.15882
A_04_P071794	3.16593	2.398	3.18314	2.37427	2.39195	2.4036
A_04_P014919	3.13525	2.398	3.16322	2.52613	2.39195	2.4036
A_04_P081647	3.10559	2.398	3.14202	2.50689	2.39195	2.4036
A_04_P011945	3.07489	2.398	3.12329	2.66266	3.65946	2.4036
A_04_P062697	3.04371	4.12986	3.10559	4.12073	3.85369	4.13674
A_04_P049619	8.44399	8.35487	8.39677	7.96396	7.52584	7.16714
A_04_P048437	6.32829	6.56751	5.99105	6.76887	6.98284	7.39543
A_04_P086973	6.98203	7.30606	6.90902	8.50252	8.40279	8.34741
A_04_P020157	6.99465	7.37447	6.92446	7.47411	7.50288	7.74385
RC7	2.42632	2.59876	2.43656	2.37427	2.39195	2.4036
A_04_P025129	7.3579	7.37848	7.32812	7.15247	7.19052	7.1807
A_04_P041389	3.84694	4.77069	3.94487	4.80267	5.56832	5.79866
A_04_P006606	2.82229	2.398	2.94032	2.37427	2.39195	2.4036
A_04_P030208	4.67644	4.16258	4.22708	3.09897	4.27991	3.77504
A_04_P088277	8.77365	8.65408	8.66959	7.99816	8.10492	8.19273
A_04_P046064	6.86828	6.67736	6.76445	6.89271	6.79304	6.49838
A_04_P096022	2.73811	2.398	2.8819	2.37427	2.39195	2.4036
A_04_P069218	7.49579	7.47346	7.40995	6.31357	6.09438	5.70498
A_04_P009356	4.12833	3.88582	2.85817	3.68991	4.71245	4.6459
A_04_P033866	3.62191	3.62203	2.85057	2.37427	2.39195	2.4036
A_04_P056363	6.33681	6.47584	6.26349	6.68775	6.98361	7.07902
A_04_P100811	2.69849	3.70629	2.84125	5.81748	5.20137	4.49928
(+)E1A_r60_a135	2.65663	2.67481	2.58894	2.46957	2.39195	2.4036
A_04_P011933	2.71169	2.61514	2.84006	2.37427	2.39195	2.4036
A_04_P027677	10.4303	10.2708	10.4618	10.4322	10.1683	10.0506
A_04_P089628	4.45148	4.44229	4.9991	3.0937	3.81315	3.97615
A_04_P013262	4.3105	4.65027	4.86717	3.42786	2.39195	2.67993
A_04_P011133	9.46032	9.39697	9.50476	9.55637	9.2727	9.15027
A_04_P012486	4.94798	5.75709	5.13956	5.17413	3.52007	5.34305
A_04_P069340	4.05371	4.43717	4.17813	4.45908	4.77069	5.48755
A_04_P044387	8.24972	8.15453	8.2243	8.2479	8.37877	8.49904
A_04_P042727	2.89842	2.62546	2.92294	2.37427	2.39195	2.4036
A_04_P099734	6.28783	5.70727	6.39033	5.77065	5.40979	4.2318
A_04_P008455	4.11437	4.33688	3.67143	5.33833	5.88959	6.08717
A_04_P055922	9.06734	8.94	9.1281	8.80294	8.5778	8.47386
A_04_P012372	8.06096	8.01809	8.10264	7.56264	7.19031	7.14726
A_04_P000006	13.7761	14.2525	13.9428	15.0701	15.3625	15.4369
A_04_P020531	8.35057	8.51335	8.41757	7.68279	7.54852	7.49423
A_04_P057287	7.04508	6.95214	7.00386	4.96175	6.64205	7.22047
A_04_P091652	8.10072	8.7557	8.25979	8.76923	8.77812	8.70162
A_04_P051898	3.2494	2.398	3.13646	2.37427	2.39195	2.4036
A_04_P090542	5.76723	5.68149	5.99768	6.5262	6.81641	6.91741
A_04_P089818	3.32453	2.398	3.19339	2.37427	2.39195	2.4036
A_04_P077080	7.45481	7.43813	7.45772	8.03853	7.88389	7.75168
A_04_P078692	6.41982	7.0317	6.52112	6.49614	6.84758	6.80911
A_04_P070362	8.63556	8.49844	8.53148	7.8727	8.16908	8.34231
A_04_P102412	6.23782	6.67703	6.45543	8.55564	8.81574	8.09695
A_04_P043957	3.4829	4.18786	4.08147	4.56438	4.89394	4.74912
A_04_P059773	4.85809	5.98293	5.10332	6.29973	6.32703	6.54009
A_04_P077077	9.17788	9.08943	9.18309	9.44993	9.26681	9.00801
A_04_P015781	3.54916	2.398	3.38583	2.37427	2.39195	2.4036
A_04_P040891	7.88245	7.88465	7.83683	7.51563	7.39933	7.24265
A_04_P060090	3.5832	2.398	3.41056	2.58569	3.1651	2.4036
A_04_P072937	10.1941	10.1688	10.1807	7.9847	7.95963	7.72307
A_04_P039492	4.24151	4.77331	4.75284	2.86512	3.7715	4.63164
A_04_P095916	3.6333	2.398	3.43642	2.37427	2.39195	2.4036
A_04_P033609	3.6473	3.26342	3.82125	2.61593	3.17464	3.76828
A_04_P029292	5.19014	4.9559	5.51894	3.47082	4.8241	5.24994
A_04_P066603	3.68318	2.398	3.67039	2.54362	2.39195	2.4036
A_04_P073549	3.69952	2.74978	3.47536	2.37427	2.39195	2.4036
A_04_P008857	3.7147	2.398	3.48511	2.37427	2.86716	2.70914
A_04_P090502	6.86148	6.83443	6.93073	6.85499	6.93385	6.78078
A_04_P077868	8.40919	9.07305	8.42978	10.1668	10.779	10.9316
A_04_P033021	10.0815	10.1599	9.93573	10.2563	10.1698	9.97871
A_04_P076792	6.91375	7.25759	6.98203	7.01051	6.8544	6.99891
A_04_P000596	12.0677	11.825	12.0399	11.2382	11.1328	11.0757
A_04_P000622	11.0896	11.1082	11.1379	11.8833	12.1382	12.2802
A_04_P067292	5.541	5.41902	4.66876	5.64093	5.30612	5.86359
A_04_P031183	3.38357	2.398	3.33329	2.37427	2.39195	2.4036
A_04_P050988	3.36585	2.68272	3.31902	2.37427	2.39195	2.4036
A_04_P009136	7.69628	7.56822	7.67723	7.42069	6.02805	5.18547
A_04_P001241	6.4486	5.87975	6.48344	5.59233	6.5399	6.93837
A_04_P054952	5.10672	4.78411	4.20201	3.29304	2.39195	3.01104
A_04_P073152	10.3016	10.3895	10.2083	9.8903	9.81447	9.80432
A_04_P085552	7.03546	7.0157	6.8937	7.89613	7.61539	7.53283
A_04_P092692	3.23845	2.68408	3.22557	3.07953	2.39195	3.48258
A_04_P032147	8.41569	8.48984	8.20983	8.59225	8.61632	8.7215
A_04_P024128	11.9304	11.8094	12.0313	11.2348	11.4639	11.5679
A_04_P050059	9.78172	9.58214	9.78282	7.29393	8.64474	9.24205
A_04_P054564	6.8294	6.94627	7.03765	7.20961	7.57171	7.66347
A_04_P021817	3.09132	2.398	3.13177	3.12377	2.7601	3.44997
A_04_P039847	6.7555	7.02668	6.32177	7.43222	7.14844	7.14844
A_04_P077922	3.02882	2.65499	3.09279	2.55695	2.39195	3.36147
A_04_P058859	2.99415	2.6019	3.07186	2.62017	3.10827	3.33988
A_04_P094549	9.00273	8.84597	9.0363	8.76197	8.24491	7.78839
A_04_P062457	5.82878	5.92197	5.50122	5.28492	5.44968	5.32853
A_04_P016914	6.87078	6.96289	6.91223	7.7849	7.55785	7.32779
A_04_P006681	2.88736	2.93461	2.9827	2.37427	2.39195	2.4036
A_04_P019536	2.86145	3.59138	2.96294	4.13861	3.76541	3.28073
A_04_P093167	2.8375	3.36898	2.9464	3.31956	3.41661	4.26632
RC4	2.43232	2.70878	2.44765	2.37427	2.39195	2.4036
A_04_P002392	9.90076	9.75506	9.83111	9.52057	9.65229	9.69578
A_04_P031403	2.77147	2.398	2.90164	2.37427	2.39195	2.4036
A_04_P030433	2.75376	2.398	2.88498	2.91494	2.99085	2.81944
A_04_P015486	2.73424	4.15708	2.87114	3.74398	4.40886	4.80619
A_04_P042137	2.71953	4.39554	2.8586	2.55568	2.39195	2.4036
A_04_P034447	4.84112	3.46343	4.8519	4.48766	3.91456	2.4036
A_04_P030322	3.81198	3.02263	2.84376	3.87953	4.462	4.60566
A_04_P031743	9.41279	9.34759	9.44743	9.62707	9.53896	9.32273
A_04_P083414	2.70674	2.398	2.83626	3.58558	2.85288	2.4036
(+)E1A_r60_a22	3.77039	3.98422	3.90507	4.89743	5.02346	5.07436
A_04_P010528	2.72261	2.398	2.83767	2.46886	3.33445	2.4036
A_04_P000888	11.0973	11.2499	11.1309	11.3144	11.3486	11.3501
A_04_P095412	6.77704	6.66582	6.67736	5.73784	5.84053	5.36965
A_04_P009572	5.96275	6.85248	6.15206	8.44494	9.13116	9.85206
A_04_P054149	7.716	7.57082	7.66077	7.46605	6.4534	7.23767
A_04_P076657	4.10257	4.36031	4.09969	4.43628	3.37022	4.48157
A_04_P018631	6.26686	6.71094	6.22389	6.28436	6.34788	6.60511
A_04_P092865	10.2114	10.1497	9.97542	10.1782	10.1187	10.2462
A_04_P085670	2.94747	2.398	2.94693	3.3219	3.77554	3.1529
A_04_P067063	2.98102	2.398	2.96652	3.50939	3.7468	3.12377
A_04_P029934	5.5253	5.34976	5.84379	4.92076	4.96327	4.6888
(+)E1A_r60_a104	2.85034	2.65987	2.52107	2.46368	2.56811	2.67783
A_04_P058272	5.51552	5.2287	5.59658	4.79811	4.9864	5.38001
A_04_P073761	6.9632	7.34195	7.04585	6.7555	6.84091	7.07078
A_04_P026556	7.3075	7.1088	7.28903	6.20884	6.15857	5.84495
A_04_P001847	10.6477	10.4187	10.7163	8.23739	8.71872	9.31271
A_04_P037621	3.26719	2.398	3.1479	2.53661	3.22557	2.4036
A_04_P049852	4.41588	5.24351	4.9272	4.42061	4.55204	4.72086
A_04_P004351	7.97975	7.47827	8.03673	7.69491	7.6918	7.71561
A_04_P073130	3.37036	2.398	3.22949	3.6333	3.64976	2.4036
A_04_P085097	7.74075	7.4714	7.74657	6.99258	6.95722	6.90831
A_04_P004156	3.43833	4.73566	4.47893	3.33884	3.91179	2.4036
A_04_P004026	9.02906	8.95245	9.10286	8.32022	8.10876	7.86982
A_04_P098130	3.49148	3.63804	4.51282	3.83346	2.87547	2.4036
A_04_P012048	3.51512	3.77659	3.36122	3.95635	4.02643	2.99303
A_04_P061172	10.3212	10.3747	10.36	8.88292	9.14955	9.43345
A_04_P002080	14.3032	14.2723	14.2652	12.2551	12.9924	13.2415
A_04_P093532	4.85201	4.84635	5.30775	6.58462	6.64022	7.12418
A_04_P026760	3.85752	3.11498	4.46595	3.07774	3.66319	2.91012
A_04_P099607	5.41018	5.50621	5.78154	6.07859	6.10916	5.745
A_04_P026462	3.63884	2.69222	3.47042	3.45097	3.83738	3.71855
A_04_P094702	3.6541	2.398	3.44959	2.37427	2.39195	2.4036
A_04_P085177	8.71317	8.37208	8.78061	8.76118	8.94688	8.95676
A_04_P030196	10.6659	10.4378	10.6329	10.4982	10.7245	10.734
A_04_P036345	3.70576	3.54952	3.96607	2.47485	3.55565	7.68279
A_04_P001392	3.72068	3.97717	3.71317	4.25807	4.78185	4.36095
A_04_P066035	6.25702	7.36759	6.35232	6.35971	6.87941	7.09625
A_04_P028603	3.7491	2.81428	3.50323	2.77838	3.07646	2.73509
A_04_P052097	6.03056	5.96098	6.09497	5.12258	5.22054	5.13802
A_04_P026493	5.53903	4.81524	5.0605	4.19464	4.50281	5.01861
A_04_P100279	5.02946	4.42479	5.33286	4.53265	4.94016	5.01568
A_04_P002776	10.4255	10.4815	10.3171	10.2349	10.0057	9.89869
A_04_P011136	3.39573	3.36585	3.33945	4.15616	3.38863	4.34069
A_04_P036202	3.37618	2.398	3.32326	2.37427	2.39195	2.91894
A_04_P032493	3.3586	2.398	3.31055	2.37427	2.39195	2.4036
A_04_P081899	5.43042	4.78871	5.57221	5.95725	5.80547	5.35162
A_04_P086127	8.27632	8.05427	8.36235	7.73638	7.64279	7.44541
A_04_P099917	7.32213	7.85755	7.44909	9.74804	10.055	10.3974
A_04_P019546	5.91654	6.61869	5.80483	6.63747	6.75157	7.14675
A_04_P065022	12.4643	11.9941	12.4218	11.9534	12.0327	12.0541
A_04_P081010	3.22584	3.77058	3.43799	3.1729	4.30014	5.43234
A_04_P014488	5.16137	4.99936	5.53914	4.7854	3.23259	4.23075
A_04_P059394	7.91637	7.62762	7.95963	7.558	7.67622	7.49288
A_04_P000861	7.63907	7.55202	7.7537	5.84773	4.78313	2.9843
(+)E1A_r60_a107	3.06593	2.71322	2.98621	6.73196	7.37176	7.84849
A_04_P031268	3.07694	2.398	3.11917	2.37427	2.39195	2.4036
A_04_P046994	3.04858	2.398	3.10099	2.37427	2.39195	2.4036
A_04_P018111	8.78464	8.80485	8.67863	10.016	10.1535	10.2686
A_04_P061992	7.47254	8.04561	7.49337	6.55549	6.55767	6.62073
A_04_P051802	2.95638	3.7196	3.03561	3.46785	2.58445	2.4036
A_04_P051962	6.48405	6.07506	6.41449	5.56477	5.40496	5.00481
A_04_P058912	2.90206	2.90384	2.99102	2.86664	2.39195	2.4036
A_04_P043197	2.87727	2.398	2.97071	2.37427	2.39195	2.4036
A_04_P099921	5.75177	5.76604	5.63877	7.59577	7.47766	7.25631
(+)E1A_r60_1	2.46095	2.65487	2.87095	2.46651	2.55949	2.4036
A_04_P086988	8.16348	8.24636	8.1264	8.5778	9.31012	9.65454
A_04_P100831	5.42961	5.40893	5.0883	5.40472	5.43502	3.82746
A_04_P018571	7.44294	7.86982	7.47794	9.31643	8.83164	8.08888
A_04_P004783	2.74857	3.70377	2.87474	4.08763	4.29229	4.64692
A_04_P016732	2.73092	2.398	2.8603	2.37427	2.39195	2.4036
A_04_P005983	6.6328	7.39543	6.54445	6.35529	6.62113	6.72852
A_04_P055629	9.88109	9.86677	9.7202	11.0186	10.682	10.2846
A_04_P095001	5.53309	5.48141	5.13235	4.35237	4.46216	3.44622
A_04_P064417	6.39949	6.50276	6.471	7.54817	7.42178	7.39154
A_04_P101167	4.97949	4.90366	4.91502	4.71732	4.96207	4.95354
A_04_P024033	2.7208	2.398	2.83299	3.57019	3.83717	3.5354
A_04_P100775	4.13589	3.06205	4.18482	3.92397	3.59123	3.38046
A_04_P061518	2.75303	2.398	3.75408	3.07218	3.45014	2.4036
A_04_P005965	5.66224	5.2132	5.75634	4.93087	5.47723	5.62871
A_04_P035263	2.79409	2.398	3.6118	3.64696	4.19979	3.31162
A_04_P023082	2.81878	2.398	2.86647	2.37427	2.39195	2.4036
A_04_P081363	9.30238	9.38746	9.16661	9.52352	9.45749	9.59703
A_04_P017401	6.92993	6.50691	7.05199	6.5157	6.61843	6.78982
A_04_P057394	7.92779	7.80209	7.83554	7.81289	7.83615	8.09635
A_04_P074204	2.93202	2.398	2.9333	3.57229	3.3867	3.52824
A_04_P051439	5.98783	5.44287	6.28977	5.90349	6.10985	6.22495
A_04_P048758	7.32941	7.40503	7.32134	7.41553	7.09582	7.08187
A_04_P090074	5.70601	5.85052	5.9327	6.12937	5.9665	6.22199
A_04_P050818	6.12792	5.56404	5.97126	5.99105	5.96687	5.97637
A_04_P033356	3.12845	2.398	3.05221	2.37427	2.39195	2.4036
A_04_P094143	5.09488	4.3895	5.24829	5.26644	5.67185	5.48609
A_04_P031627	4.12734	2.94903	4.14804	2.37427	2.81346	2.4036
A_04_P023793	5.1373	4.744	5.36278	2.98183	3.00083	2.4036
A_04_P098402	6.13389	6.27034	6.33071	6.04644	6.12551	6.21182
A_04_P055570	6.22447	5.73608	6.4083	5.81476	5.82337	5.57071
A_04_P079599	8.98346	9.36836	9.09135	8.66127	8.58371	8.31662
A_04_P063476	3.38834	2.398	3.23845	2.37427	2.39195	2.4036
A_04_P031772	7.33371	7.36076	7.41163	7.31515	7.23372	6.19246
A_04_P006717	4.38424	4.43508	4.87953	3.36697	3.42734	2.4036
A_04_P004376	3.48151	3.7713	4.49667	4.7229	4.15971	2.4036
A_04_P071647	4.79219	5.89755	5.2905	5.38338	5.38001	5.48583
A_04_P006688	3.63236	3.78541	4.17466	3.65397	3.75206	2.4036
A_04_P082550	3.54606	3.67245	3.38288	3.80795	3.8618	3.24597
A_04_P049192	6.24856	5.83061	6.75076	6.48734	5.81947	4.53679
A_04_P064016	6.097	5.6638	6.21822	3.8693	3.41218	2.96807
A_04_P031974	6.68811	6.34754	6.66052	5.46192	5.77217	5.69675
A_04_P081862	4.2318	4.59963	5.07899	4.03304	3.74738	3.39983
A_04_P020739	3.63178	4.10603	4.38116	4.68952	5.07184	4.55995
A_04_P018596	3.64522	2.398	3.44277	2.96557	3.00877	3.69194
A_04_P023116	3.66135	2.398	3.45286	2.37427	2.39195	2.4036
A_04_P092429	3.68035	2.95306	3.46186	3.06749	2.71985	3.38563
A_04_P034777	6.90773	6.97427	7.04891	7.59449	7.68697	7.697
A_04_P036429	3.71257	2.398	3.48207	4.06263	3.48228	3.36056
A_04_P001817	3.33192	2.398	3.04139	3.75443	4.27746	4.86517
A_04_P094573	3.74128	2.398	3.49929	2.64674	3.26737	2.4036
A_04_P048257	6.76788	6.595	6.80892	6.76127	6.45378	6.05424
A_04_P022309	10.5855	10.3107	10.616	10.4036	10.743	11.0145
A_04_P056457	7.0199	6.92853	6.86036	7.27141	6.72852	6.47784
A_04_P032509	7.37987	7.5136	7.67944	9.60444	9.28477	8.9955
A_04_P003348	8.73013	8.69949	8.809	10.1702	10.5075	10.8024
A_04_P031272	3.38416	3.89429	3.32787	2.37427	2.39195	2.4036
A_04_P097963	6.38107	6.01266	6.41624	6.51901	6.74332	7.22762
A_04_P065328	3.35015	2.398	3.3025	3.3554	2.73009	3.73956
A_04_P004562	8.16922	7.98829	8.24665	8.23756	8.56022	8.80114
A_04_P087877	4.73685	4.65862	4.19222	4.23382	4.64486	4.73173
A_04_P033095	7.21774	7.22899	6.98107	8.80272	8.84162	8.82509
A_04_P020372	4.51629	4.72664	4.08799	3.39504	2.57517	3.38165
A_04_P010406	12.5442	12.5785	12.5175	13.0392	13.2005	13.2382
A_04_P022503	3.21205	3.34863	3.20564	2.37427	2.39195	2.74626
A_04_P059887	3.18484	2.398	3.18602	3.19359	2.39195	2.4036
A_04_P087844	7.20767	7.19601	7.31189	7.01507	6.66412	6.09991
A_04_P042054	5.51807	5.34361	5.00758	6.50303	6.16532	5.96153
A_04_P018943	3.0958	2.98975	3.12577	3.42844	3.44054	3.28134
A_04_P094304	6.33791	6.41329	6.13318	6.48827	6.55081	6.6282
A_04_P076212	3.03339	2.398	3.08804	2.37427	2.39195	2.4036
A_04_P077757	9.30941	9.37343	9.32723	9.55294	9.34322	9.27665
A_04_P086987	7.98516	7.96175	7.88465	8.33359	9.1047	9.4662
A_04_P040032	5.37943	5.01396	5.06625	5.21967	5.21919	5.19117
A_04_P024887	2.91731	3.09889	3.00001	3.07566	3.30477	3.15334
A_04_P048363	2.89275	3.95635	4.2489	4.17134	4.5344	5.1676
A_04_P067618	6.00368	6.20456	5.6916	7.65038	7.82871	7.88191
A_04_P010291	10.9677	11.3165	11.034	13.4586	13.6727	13.7922
A_04_P082958	11.063	10.9158	11.0644	11.204	11.1869	11.1383
A_04_P091808	4.90722	4.38734	4.20039	4.69995	4.57938	3.40725
A_04_P025558	2.77997	2.398	2.89447	2.37427	2.39195	2.4036
A_04_P058067	2.76263	3.44781	2.87751	2.51063	3.08107	4.16049
A_04_P037722	2.74524	3.48696	2.86276	4.24646	4.23382	4.02577
A_04_P025041	2.72819	2.398	2.85259	2.37427	2.39195	2.4036
A_04_P095996	7.22762	7.03028	7.194	6.66479	6.55821	6.18686
A_04_P083147	8.28049	8.23441	8.24491	7.97652	7.92281	7.69464
A_04_P038812	5.57003	5.52675	5.6429	5.94204	6.17933	5.89215
A_04_P003713	2.71322	2.89225	2.82963	3.55392	3.68592	4.61735
A_04_P082214	7.99574	8.26372	7.82206	7.41269	7.76841	7.94247
A_04_P057677	7.08328	7.37733	7.06008	7.13214	7.15309	7.21664
A_04_P071032	5.44926	4.70416	5.35658	3.56733	3.45117	2.4036
A_04_P068237	7.80479	7.7214	7.73675	7.71088	7.56584	7.24461
A_04_P102362	6.47022	6.43566	6.66996	6.31604	6.41653	6.41653
A_04_P081327	2.80805	2.398	2.85734	2.54175	2.39195	2.4036
A_04_P039543	2.83316	2.398	2.8708	2.37427	2.39195	2.4036
A_04_P036052	4.93513	5.14941	5.2708	5.66176	5.96371	6.20212
A_04_P021569	6.90256	6.71176	6.907	5.77217	5.91613	5.97942
A_04_P028018	4.51364	4.42281	4.74213	3.88408	3.44959	2.79525
A_04_P025854	7.72963	7.47432	7.89329	6.49867	6.65665	6.4588
A_04_P000101	2.98317	2.398	3.51145	2.37427	2.93619	2.90245
A_04_P037417	9.66301	9.75457	9.63098	10.1614	10.3809	10.616
A_04_P004876	3.06722	2.398	3.01007	2.87114	2.39195	2.4036
A_04_P019662	6.37021	6.77103	6.41127	6.32484	6.92248	7.5181
A_04_P026014	3.1458	2.398	3.06291	2.37427	2.39195	2.4036
A_04_P075188	6.2902	6.50745	6.33378	5.88187	6.0332	5.84628
A_04_P039447	9.56927	9.23067	9.73897	8.54144	8.53133	8.70989
A_04_P094687	3.26639	2.76303	3.13989	3.37714	3.61387	2.4036
A_04_P031997	11.538	11.4414	11.581	11.0896	10.9295	10.7587
A_04_P028867	3.33925	2.398	3.3412	2.37427	2.39195	2.4036
A_04_P063707	3.36898	2.70786	3.22299	3.65836	3.91626	2.4036
A_04_P008151	3.40521	2.398	3.25067	2.37427	3.28367	2.4036
A_04_P072392	8.1176	7.92874	8.18738	7.67497	7.9023	7.82206
A_04_P095637	7.41384	7.53273	7.23983	7.20195	6.61391	6.13592
A_04_P033092	7.29113	7.40063	7.22688	8.14012	8.07204	8.00304
A_04_P041137	5.43847	6.64335	5.60812	7.5469	7.86522	8.21715
A_04_P044577	3.5354	2.398	3.37523	2.50948	2.39195	2.4036
A_04_P087837	3.55784	3.11629	3.48926	3.0405	2.79185	3.05036
A_04_P011337	3.57297	2.398	3.39892	2.37427	2.93475	2.4036
A_04_P037582	3.58815	4.0702	4.02353	4.89022	5.36702	5.61726
A_04_P005674	3.60381	2.398	3.55255	2.99322	2.61632	2.4036
A_04_P093936	3.62077	2.398	4.41252	2.37427	2.39195	2.4036
A_04_P096002	3.63646	4.3685	4.21067	4.16346	3.7887	3.76559
A_04_P080013	5.29771	5.31888	5.55926	4.57441	4.90837	4.90104
A_04_P004171	3.66789	2.398	3.45686	2.37427	2.39195	2.4036
A_04_P004723	4.06247	4.81838	4.99157	4.5952	4.62037	4.45313
A_04_P077253	9.15356	8.96738	9.21154	9.68492	9.82696	9.81841
A_04_P048169	3.71798	2.398	3.48586	3.3455	3.84671	4.65413
A_04_P003647	9.22847	9.18777	9.2351	8.41678	8.61724	8.55475
A_04_P075038	3.74603	3.72474	3.61345	2.85886	2.73728	3.46651
A_04_P007807	4.00487	4.68169	5.21017	4.47169	4.52377	4.73209
A_04_P000537	4.1784	4.40886	3.36662	6.35104	5.3893	4.60369
A_04_P082522	6.04377	7.11739	6.05595	5.56026	5.22506	5.64176
A_04_P092292	7.74113	7.54618	7.70184	7.39404	7.11764	7.0378
A_04_P007249	5.05364	4.42126	4.0357	4.02209	3.83296	3.94677
A_04_P001601	3.396	2.398	3.33413	2.37427	2.39195	2.4036
A_04_P040805	9.20804	9.09722	9.24205	9.30238	9.03049	8.92412
A_04_P055314	8.26403	8.13696	8.31509	8.79336	8.58057	8.28122
A_04_P061782	3.34235	2.398	3.29274	2.94016	2.39195	2.87043
A_04_P090144	5.76858	5.44621	5.33251	6.84226	6.54902	6.26142
A_04_P052842	8.80219	8.42865	8.8725	14.0861	14.3633	14.461
A_04_P029677	3.27455	2.398	3.24701	2.37427	2.39195	2.4036
A_04_P038107	3.25377	3.09339	3.22823	3.4829	2.64471	2.79258
A_04_P054583	6.30701	6.27095	6.21283	6.1832	6.39259	6.62668
A_04_P052430	8.74821	8.77021	8.74959	8.06753	8.22781	8.23441
A_04_P073943	3.17311	3.08516	3.24663	3.37349	3.61261	2.95211
A_04_P050098	6.30329	6.35529	6.00651	5.1123	5.12766	5.48488
A_04_P057202	3.11433	3.12625	3.13394	3.01799	3.11195	3.63274
A_04_P012361	6.83695	6.75771	6.74505	5.69694	5.85113	5.96434
(+)E1A_r60_n9	2.45033	2.65743	3.31022	3.60115	3.87603	4.09384
A_04_P017209	10.0164	9.93715	10.0578	10.1821	9.66161	10.1532
A_04_P046602	6.9283	6.72078	6.94091	6.79883	6.66241	6.47043
A_04_P014501	2.93295	2.398	3.00939	2.37427	2.39195	2.4036
A_04_P014548	2.90586	2.398	2.9843	2.37427	2.39195	2.4036
A_04_P021857	5.43521	5.56082	5.52101	4.68191	4.72047	4.79882
A_04_P025091	4.61552	5.52715	4.63195	7.23556	7.7317	8.61299
A_04_P020136	2.83532	2.398	2.92868	2.37427	2.39195	2.4036
A_04_P021509	7.49423	7.05585	7.48162	6.37461	6.18652	5.75005
A_04_P005951	2.79286	3.09172	2.8986	3.19688	3.84619	3.28043
A_04_P002746	12.3039	11.962	12.308	11.6427	11.5001	11.3736
A_04_P087935	2.75761	3.334	2.86482	2.79851	2.7764	3.73855
A_04_P016397	4.33383	4.19199	2.85454	3.49189	4.01643	3.17634
A_04_P048634	2.72716	2.398	2.84459	2.37427	2.39195	2.4036
A_04_P014147	2.7185	3.06884	2.83703	2.54208	3.04354	2.4036
A_04_P074602	5.4722	5.47786	5.09435	5.80626	5.86004	5.55996
A_04_P006771	2.71609	3.33428	2.82828	3.87067	3.80742	3.44974
A_04_P095497	3.93152	4.12173	4.53455	4.88213	5.42483	5.24475
A_04_P080467	5.32255	5.26784	5.51997	4.56537	5.17603	5.59637
A_04_P059368	6.97526	6.80534	7.00699	8.74026	8.78193	8.9055
A_04_P067157	5.66291	5.29292	5.44718	5.77341	5.9544	5.91307
A_04_P021041	8.96925	8.65005	8.98453	8.00981	7.95304	8.01101
A_04_P036683	4.50963	4.58448	4.43865	4.55872	4.25245	4.88675
A_04_P069834	8.52776	8.73641	8.16291	10.5569	8.68358	9.35269
A_04_P069287	2.84827	2.398	2.87368	2.53453	2.39195	2.4036
A_04_P058493	6.12612	6.03718	5.77262	5.65382	6.14007	6.22104
A_04_P074382	5.57818	5.50325	5.35823	4.11009	5.02766	4.74007
A_04_P078864	9.10856	8.94688	9.12129	8.64942	8.56644	8.51444
A_04_P045737	6.29973	6.38277	6.51798	5.43539	4.91898	4.97035
A_04_P083372	6.87999	6.90177	6.716	6.89611	6.78875	6.84163
A_04_P056949	3.04602	2.398	3.62572	3.35072	3.41903	2.4036
A_04_P044703	4.44244	4.62156	4.47517	4.04854	4.31184	4.83478
A_04_P100159	3.12829	3.04969	4.02595	3.47519	3.08145	3.12533
A_04_P016308	3.17037	2.398	3.07269	2.54455	2.39195	2.4036
A_04_P048262	3.20753	2.398	3.09944	3.01134	3.65238	2.4036
A_04_P058686	3.24819	3.68019	4.09997	3.88797	3.56033	2.4036
A_04_P036020	3.28121	2.70117	3.15122	2.57795	2.57055	3.27511
A_04_P027882	3.32141	2.398	3.17886	2.37427	2.39195	2.4036
A_04_P102312	3.3537	2.398	3.20644	2.93022	3.22602	2.4036
A_04_P027983	12.3607	12.3588	12.369	11.4581	11.4376	11.3084
A_04_P081408	6.077	6.11923	5.89382	5.50954	5.59391	5.57578
A_04_P026526	3.44959	2.77508	3.28591	4.39572	5.24662	5.11682
A_04_P079332	8.6879	8.62415	8.71457	8.02199	7.87932	7.74884
A_04_P091927	4.11293	5.54405	4.61896	5.49996	5.76133	6.03783
A_04_P003506	5.98985	5.84832	6.24175	5.69963	5.82887	6.10675
A_04_P060542	3.5451	2.398	3.38014	2.37427	2.39195	2.4036
A_04_P092842	5.75412	5.96844	5.54204	5.4194	5.56906	5.22349
A_04_P071964	7.8479	7.69316	7.88765	6.51299	6.24345	5.58452
A_04_P005392	3.5937	2.398	3.4155	2.37427	3.02499	2.4036
A_04_P053513	9.97922	11.0106	9.96724	8.57946	8.85695	8.93975
A_04_P006279	13.8744	13.9498	13.6914	13.1961	13.2922	13.2065
A_04_P032490	3.64326	2.398	3.43953	2.87214	3.05434	2.96797
A_04_P036457	8.47972	7.97539	8.56546	7.75352	7.44274	6.91673
A_04_P073747	8.83525	8.73038	8.46939	7.69964	7.65876	7.34997
A_04_P059607	6.92569	5.3984	7.5181	8.53173	10.1713	10.6514
A_04_P075922	3.70903	2.398	3.47978	2.37427	2.62584	2.88889
A_04_P004091	7.64902	8.16922	7.61539	8.04561	8.59893	8.86868
A_04_P050383	7.05489	6.69689	6.99891	6.71748	6.68793	6.60989
A_04_P071284	4.62586	5.10766	5.27868	5.21388	5.56006	4.92493
A_04_P010641	3.76642	4.04739	4.60127	2.55388	2.39195	2.4036
A_04_P072408	3.45944	2.398	3.36772	2.37427	2.39195	2.4036
A_04_P059878	8.5571	8.52079	8.55564	7.86436	7.7828	7.66462
A_04_P025012	4.7577	5.33435	4.44204	4.68389	4.68293	5.77981
A_04_P073167	3.41771	2.398	3.34996	2.37427	2.39195	2.4036
A_04_P063542	3.40438	2.79372	3.33965	3.70227	3.09844	4.59832
A_04_P069109	4.37877	2.81259	3.32422	4.34625	4.37387	4.50152
A_04_P018032	7.08958	7.05363	7.20242	7.59347	7.81998	8.35661
A_04_P100325	7.79692	7.71859	7.95712	8.36694	8.3859	8.47808
A_04_P096272	6.55549	6.34303	6.61414	6.75245	7.01372	7.14335
A_04_P057392	8.67619	8.6092	8.63373	8.70642	8.63815	8.64569
A_04_P050952	3.28736	3.18343	3.25342	2.94584	2.39195	2.4036
A_04_P075742	6.98149	6.90439	7.14158	7.18765	7.30421	7.25116
A_04_P013670	3.71745	3.88455	3.56604	4.02804	4.43801	5.07479
A_04_P072337	3.21451	2.398	3.2028	2.37427	2.39195	2.4036
A_04_P048388	10.5558	10.6139	10.5156	11.7689	11.8736	11.8787
A_04_P099417	8.36588	8.81266	8.34142	10.5652	10.9303	11.2382
A_04_P055293	6.82736	6.82114	6.13411	5.60113	5.96501	6.36951
A_04_P026241	3.10023	2.398	3.12263	2.37427	2.39195	2.4036
A_04_P058728	4.78522	4.35951	4.32885	3.43324	2.87529	3.57737
A_04_P092846	5.86525	5.80418	5.48193	5.16666	5.27121	5.29339
A_04_P102542	5.22582	4.92844	5.18509	4.08473	3.70878	3.87305
A_04_P052477	6.96229	6.78483	7.00219	6.52254	6.22085	6.13529
A_04_P023781	3.98208	3.42039	3.40725	2.37427	3.04804	2.90096
A_04_P055057	2.9218	3.81133	2.99303	3.76222	3.37907	3.94366
A_04_P036487	2.89782	4.5636	3.57297	3.52315	3.53523	3.80347
A_04_P066252	5.2354	5.28514	5.00351	4.63164	4.47818	4.16006
A_04_P033755	2.84991	2.398	2.93537	2.37427	2.39195	2.4036
A_04_P073209	10.2434	10.0337	10.3423	9.97783	10.2658	10.3857
A_04_P011713	2.80521	3.14601	2.90384	2.50332	2.80555	2.4036
A_04_P070500	3.67846	3.12017	3.6442	2.66081	2.39195	3.03913
A_04_P063577	5.54709	6.38014	5.32528	5.76133	6.05028	6.40491
A_04_P018381	6.26733	6.12675	6.33961	5.29383	5.83265	5.87613
A_04_P088562	10.5476	10.2301	10.6931	9.968	10.2782	10.3783
A_04_P062577	8.3222	8.05788	8.41317	8.56764	8.61299	8.57703
A_04_P029178	8.12756	8.0702	8.13472	8.03923	8.24934	8.2613
A_04_P059232	5.42115	5.44511	5.44349	3.89449	3.8828	2.4036
A_04_P059148	6.34346	6.31822	6.32912	5.60729	5.86882	6.06902
A_04_P091424	4.1235	4.69232	3.95486	4.25278	4.82715	4.99453
A_04_P048629	2.75403	2.398	2.82786	3.50716	3.96607	3.92018
A_04_P070552	5.69793	5.86525	5.35335	6.11263	5.97241	5.9542
A_04_P092911	6.40885	6.28295	6.36617	6.7922	6.29253	6.00324
A_04_P037963	7.73699	7.69563	7.76357	7.7061	7.0932	7.69779
A_04_P081576	4.526	4.36969	4.70963	5.85187	5.66031	5.41384
A_04_P081038	5.95702	5.80603	5.87358	6.43511	6.16762	6.19001
A_04_P091567	5.54421	5.44815	5.4555	4.97377	4.77982	5.28219
A_04_P096832	4.2355	4.22752	4.28269	2.54596	2.56258	2.77147
A_04_P048258	2.95211	3.15782	2.93095	3.79101	3.59477	3.88086
A_04_P005060	8.93043	8.71934	9.09793	10.7629	10.4556	10.443
A_04_P066673	5.9406	5.58664	6.10134	5.59718	5.30665	5.36143
A_04_P043872	3.06648	3.44936	2.99889	4.73047	4.05831	3.59165
A_04_P062761	6.19444	5.97374	6.4518	6.82923	7.18634	7.35323
A_04_P015101	3.14552	2.99072	3.05317	3.46901	3.69368	2.6616
A_04_P009562	4.4803	4.83891	4.93266	3.90591	4.33088	5.11515
A_04_P090033	6.80352	6.62539	6.8652	6.63872	6.64468	6.71029
A_04_P081697	10.9803	10.8679	10.9387	10.0566	10.3099	10.4941
A_04_P074499	8.24491	8.13498	8.33231	7.77463	7.8149	7.82651
A_04_P025262	6.30161	6.93119	6.42089	6.92627	7.47275	5.40207
A_04_P064715	9.12101	9.66915	9.18203	8.89262	9.03593	9.21667
A_04_P066722	7.98668	8.72503	8.0494	9.18339	9.55294	9.93997
A_04_P094062	3.43424	2.92316	3.26989	2.8781	2.62763	2.4036
A_04_P035202	3.46471	2.81445	3.299	2.9156	2.97409	2.4036
A_04_P017874	6.45453	7.07502	6.34283	6.92476	7.04601	7.33371
A_04_P030114	9.64073	9.5581	9.60339	8.85625	9.24227	9.44144
A_04_P025247	3.53213	2.398	3.37171	3.44021	3.49604	2.4036
A_04_P094077	3.81543	3.74422	4.86251	4.88314	4.86494	3.86207
A_04_P034827	6.61824	6.51243	7.01401	6.91151	7.10111	7.11882
RC9	2.46235	2.398	2.46582	2.48569	2.39195	2.4036
A_04_P026127	3.60063	4.49509	4.33239	5.38583	5.26605	5.58686
A_04_P020940	3.61833	3.81671	3.90743	4.98296	5.08676	4.63573
A_04_P032763	10.45	10.6146	10.2421	9.74537	9.99826	10.0879
A_04_P010123	8.46892	8.23989	8.49085	8.55275	8.54095	8.47184
A_04_P102393	3.68422	2.9577	3.46302	2.37427	3.0026	2.4036
A_04_P023452	3.71604	3.60115	3.69857	4.03358	4.16888	4.47341
A_04_P025301	3.73034	2.398	3.49094	3.80081	3.78196	3.83634
A_04_P033987	3.74398	3.68635	4.04203	2.71589	3.37156	3.90724
A_04_P032757	3.75757	2.398	3.50564	2.37427	2.66899	2.4036
A_04_P069741	6.4371	6.07912	6.57125	5.57521	5.42938	5.23969
A_04_P017700	3.44106	2.398	3.35685	2.37427	2.39195	2.4036
A_04_P087456	3.42551	2.398	3.35172	2.8635	3.4732	3.82499
A_04_P084067	3.41173	2.398	3.34154	3.04288	2.70757	2.4036
A_04_P080652	8.82129	9.0043	8.85974	9.87029	9.9614	10.1439
A_04_P006047	3.37714	2.80485	3.31663	2.66169	2.39195	2.4036
A_04_P065036	6.16277	6.41861	5.79606	6.44427	6.28877	6.50062
A_04_P019398	3.79246	3.64214	3.55078	3.56241	3.16881	2.82574
A_04_P006486	12.7819	13.0649	12.6971	13.7692	13.797	13.7488
A_04_P095393	4.87953	4.54989	4.70863	4.61848	4.74119	5.16069
A_04_P022861	3.27616	2.398	3.24167	2.37427	2.39195	2.97507
A_04_P005076	5.78286	5.50019	5.73029	5.2763	5.43589	5.42038
A_04_P055757	8.11285	8.27754	8.15986	7.96121	7.86982	7.80279
A_04_P061167	5.89268	5.97872	5.94547	5.12046	5.01625	5.38427
A_04_P075525	10.6446	10.6858	10.6488	10.8541	10.6619	10.4244
A_04_P071618	8.10155	8.46773	8.16037	8.7834	9.15791	9.26099
A_04_P090872	4.00933	2.60856	3.12958	3.06902	2.39195	2.4036
A_04_P044089	3.08553	2.398	3.1115	2.37427	2.39195	2.4036
A_04_P032911	7.42646	7.43095	7.53283	6.76328	6.66389	6.48202
A_04_P044837	3.02406	3.34455	3.06902	3.09398	4.31986	5.03344
A_04_P038593	2.9916	4.57742	3.04506	6.01753	6.56049	7.41853
A_04_P063997	5.46892	6.08923	5.62871	5.35916	5.70528	5.76884
A_04_P097797	7.03912	6.6817	7.10111	6.62092	6.60783	6.75389
A_04_P094342	7.51734	7.25697	7.56202	8.12927	7.2411	6.75597
A_04_P079232	6.28254	6.31249	6.31169	5.81552	5.79914	5.90238
A_04_P012736	2.86369	2.398	2.94058	2.37427	2.39195	2.4036
A_04_P062873	2.84109	2.398	2.92351	2.37427	3.32326	3.54356
A_04_P056318	5.65327	5.60663	5.3902	4.55937	5.06733	5.17309
A_04_P071977	4.44521	3.86648	3.8267	4.32652	4.35705	2.66344
A_04_P025086	4.86762	3.82101	3.76001	2.83891	2.99072	2.4036
A_04_P079042	5.18309	5.2585	4.67587	5.49873	5.48609	5.46451
A_04_P086868	2.74843	4.1275	2.84663	5.73382	6.24217	6.8128
A_04_P076562	2.73552	2.398	2.83795	2.72938	2.39195	2.4036
A_04_P013291	2.72591	2.398	2.82978	2.37427	2.39195	2.4036
A_04_P028127	4.28324	3.89947	4.14919	4.0718	3.90326	4.58102
A_04_P050828	9.08534	8.98592	9.08092	9.03931	8.95383	8.91881
A_04_P020586	2.72498	2.66434	2.82004	2.37427	2.39195	2.4036
A_04_P094580	2.73415	2.398	2.82028	2.83778	2.84943	2.4036
A_04_P032239	6.89396	6.5361	6.97697	5.24903	5.19426	5.48826
A_04_P075248	2.76376	2.398	2.8268	3.17586	3.11106	3.01277
A_04_P012986	15.781	15.8159	15.7153	15.5075	15.5829	15.5214
A_04_P061052	2.80117	2.398	2.84035	2.37427	2.39195	2.4036
A_04_P054880	4.99015	5.08947	5.07874	5.979	5.85131	6.22156
A_04_P020654	8.66265	8.31193	8.62329	7.85602	7.51246	7.28171
A_04_P020271	6.24325	6.18557	6.31298	6.97032	6.73971	6.75908
A_04_P022584	8.61001	8.3317	8.73721	8.98031	9.11541	9.25449
A_04_P025625	4.24667	2.87232	4.17162	3.62413	4.01134	3.32925
(+)eQC-39	2.61868	2.398	2.60856	2.37427	2.39195	2.4036
A_04_P033322	14.3306	14.4967	14.3407	14.8352	14.7055	14.9029
A_04_P017268	9.78911	9.74696	9.80126	9.15027	8.94947	8.89927
A_04_P089782	3.08543	2.398	3.00951	2.81259	2.90294	2.4036
A_04_P027678	10.7935	10.8878	10.776	11.9759	11.8922	11.9189
A_04_P029432	3.16881	2.398	3.06373	2.37427	2.39195	2.4036
A_04_P032669	3.20661	3.95793	4.00633	4.31346	4.14983	3.63178
A_04_P091946	3.24719	3.50545	4.1756	5.03521	5.17623	4.79124
A_04_P083836	9.86722	9.81773	9.94779	9.42095	9.37178	9.3241
A_04_P005550	4.41044	4.22042	4.74193	2.91745	2.39195	2.4036
A_04_P050118	8.26106	8.21388	8.21057	8.35375	8.6982	8.78829
A_04_P009497	9.43012	9.35781	9.42321	9.90382	10.861	11.2742
A_04_P085112	6.30408	6.29927	6.07589	6.71397	6.86128	6.69613
A_04_P014861	5.89334	5.34119	6.4639	5.31025	3.80131	2.92294
A_04_P020386	3.47745	2.398	3.30653	3.1984	2.39195	2.4036
A_04_P065302	3.49766	2.398	3.33654	3.49802	3.30995	2.4036
A_04_P075733	6.15111	5.81947	6.45783	5.492	5.67449	5.95702
A_04_P024110	3.54291	2.398	3.37618	2.49109	2.82736	2.4036
A_04_P082297	3.56204	2.398	3.38909	2.53989	2.39195	2.4036
A_04_P092682	7.71801	7.96061	7.50877	8.20143	8.16505	7.97618
A_04_P001666	6.60783	6.14571	6.92013	7.55461	7.80107	8.2703
A_04_P097182	3.60857	2.96937	4.30323	4.19905	4.14848	4.07767
A_04_P026717	3.62526	3.85584	4.39858	4.17297	4.59095	5.07406
A_04_P028356	9.53601	9.59502	9.49956	10.2548	10.1791	10.128
A_04_P063473	3.65624	2.398	3.44606	2.37427	2.39195	2.4036
A_04_P076289	3.67313	2.75105	3.8311	3.64871	3.21657	3.00418
A_04_P068579	9.39267	9.221	9.47991	8.23043	7.96503	7.69813
A_04_P057239	6.30436	6.20835	6.40625	5.97872	6.20723	6.02771
A_04_P019636	3.72123	3.85949	3.76521	2.9471	3.59078	3.53769
A_04_P083042	3.73605	2.8038	3.49369	4.86052	4.29345	3.90115
A_04_P017004	13.1811	12.9304	13.2239	13.6132	14.7721	15.091
A_04_P062252	5.6625	5.62782	5.97963	6.50005	7.65803	8.08701
A_04_P093142	7.26047	7.06131	7.30861	6.69348	7.41213	7.9439
A_04_P006482	3.44754	2.398	3.35914	2.37427	2.39195	2.4036
A_04_P012243	5.52633	5.58356	5.76524	5.56006	5.32207	5.97273
A_04_P000179	3.41745	2.84339	3.34597	3.89496	4.23119	4.28618
A_04_P093579	3.65773	2.398	3.33382	2.37427	2.39195	2.4036
A_04_P090494	3.38563	2.65212	3.32037	2.37427	2.67481	3.00974
A_04_P064592	4.31273	4.26687	3.30731	4.19179	4.50582	4.73467
A_04_P085424	4.5801	4.23717	4.68991	4.24345	3.21064	3.68478
A_04_P043112	4.03622	3.84694	3.3757	3.21328	2.39195	2.72791
A_04_P005972	3.31301	3.86725	3.26467	4.14456	3.89973	4.87151
A_04_P013141	9.10905	9.03699	9.06704	10.6214	10.1207	9.47531
A_04_P081460	6.20679	5.98069	5.99661	4.70863	4.70963	4.47201
A_04_P073057	8.10585	8.02199	8.01686	8.18984	8.25926	8.31193
A_04_P013086	3.21618	2.398	3.19698	2.37427	2.39195	4.02353
A_04_P070140	3.18923	3.08213	3.17603	2.37427	2.39195	2.4036
A_04_P070372	6.06713	6.09652	5.82043	5.9263	5.66705	5.20949
A_04_P089951	6.06079	5.67833	6.14734	6.00927	6.26073	6.43511
A_04_P096682	5.14066	5.27918	4.92952	5.07274	4.62831	4.7977
A_04_P074189	8.49434	8.53576	8.57647	8.89457	9.01352	9.15125
A_04_P062947	3.0422	4.35553	3.57527	3.58905	4.13206	4.29787
A_04_P030592	11.6191	11.3422	11.8558	13.3083	12.4936	11.2255
A_04_P026510	11.1343	11.2787	11.1206	12.6701	12.5785	12.4825
A_04_P079715	2.95265	3.3308	3.01048	5.00367	5.08664	5.79212
A_04_P024706	2.92643	2.398	2.98668	2.37427	2.39195	2.67936
A_04_P053869	12.3464	12.9634	12.3607	12.9472	13.1162	13.123
A_04_P005841	6.3842	6.31072	6.22176	6.55905	5.83447	4.81995
A_04_P052738	2.89577	2.83345	2.92823	3.31077	4.15581	4.08186
A_04_P040821	2.83143	2.398	2.91403	2.37427	2.39195	2.4036
A_04_P032605	2.81077	2.93499	2.89636	3.23533	3.66026	3.55935
A_04_P056203	2.79095	2.398	2.87851	2.37427	2.59893	2.4036
A_04_P005681	9.04053	9.21248	9.05422	9.64902	9.65454	9.57045
A_04_P026133	6.08416	6.28436	5.95312	5.39745	5.53717	5.66534
A_04_P010022	7.24628	7.06119	7.28702	5.52694	5.04728	5.1262
A_04_P042147	7.07454	7.49288	7.02729	7.03309	6.80556	6.4296
A_04_P004680	10.138	9.87352	10.2702	9.78347	10.1588	10.3468
A_04_P029683	4.37306	4.08763	4.21968	5.10808	5.37532	5.36491
A_04_P006126	8.79336	8.79055	8.79219	8.13072	8.00168	7.86474
A_04_P070837	2.7442	2.398	2.81723	2.37427	2.63469	3.72752
A_04_P102743	7.00543	6.86064	6.76153	8.18837	7.85791	7.34618
A_04_P034537	2.77322	2.398	2.82574	2.47016	2.39195	2.4036
A_04_P002996	4.19293	4.52637	3.89222	3.9113	3.39105	3.7134
A_04_P076028	3.61576	3.42615	4.35173	4.24507	3.96089	3.31339
A_04_P077687	7.25722	7.38111	7.04112	7.57276	7.44294	7.33648
A_04_P008046	2.86431	3.43732	3.86116	3.02961	3.18386	4.11766
A_04_P101952	2.89241	3.68572	3.88567	8.67945	8.7785	8.92645
A_04_P077808	2.92058	2.398	2.90633	2.98873	3.6599	3.48268
A_04_P063232	2.95289	2.398	2.92306	2.52431	2.76638	2.4036
A_04_P054742	5.80947	5.44151	5.99518	4.38353	4.27889	4.08787
A_04_P052939	3.02544	2.398	2.96386	3.00372	2.86802	2.4036
A_04_P012159	10.5026	10.6087	10.392	11.2999	11.5147	11.67
A_04_P082031	7.47325	7.19991	7.49976	6.89886	6.69939	6.43288
A_04_P002316	7.42006	7.75332	7.57413	6.75306	6.94463	7.30652
A_04_P019431	4.51569	4.28544	4.74258	3.11106	3.35072	3.3474
A_04_P090038	6.64099	6.37669	7.04358	5.60305	5.64751	5.69137
A_04_P098213	10.1821	10.069	10.2686	9.01654	8.9238	8.64474
A_04_P100343	6.20358	6.37406	6.25475	6.56129	6.98623	6.61435
A_04_P039328	8.68156	8.53133	8.8696	8.9811	8.78604	8.72677
A_04_P084797	3.36538	4.2066	4.20548	3.74761	4.11897	3.92513
A_04_P098339	7.854	7.66991	7.98702	6.83079	6.89464	6.6897
A_04_P095257	3.43084	2.398	3.26145	3.48957	3.64488	2.69482
A_04_P012783	9.97542	9.88545	9.9475	8.5503	8.89409	9.01404
A_04_P045752	4.50212	5.97779	4.94403	7.02013	7.39336	8.14308
A_04_P060619	6.38433	6.32448	6.61499	5.78987	5.85405	5.59391
A_04_P060443	4.28074	4.30323	5.08544	5.11799	5.18309	4.9275
A_04_P013666	3.55152	3.74008	3.97717	4.88504	4.56184	4.66737
A_04_P091519	8.88514	8.79454	8.93849	8.60065	8.50041	8.40979
A_04_P088922	4.77268	5.49873	5.13919	6.12234	6.56802	6.8652
A_04_P003736	7.2801	7.93862	7.472	7.24204	7.42585	7.56978
A_04_P013601	5.6492	5.45148	5.84456	5.85518	6.02175	5.9588
A_04_P011961	4.94212	5.47041	5.3131	5.14956	5.48072	5.46721
A_04_P099089	11.3261	11.2832	11.3644	8.6411	8.98415	8.87278
A_04_P065532	9.44144	9.23714	9.51032	9.49098	9.38855	9.39105
A_04_P001777	3.6822	3.87231	4.1613	3.31935	3.37171	2.4036
A_04_P005279	3.69755	3.90805	4.30819	4.91095	5.2869	5.35784
A_04_P061908	5.06422	5.34325	5.19505	5.02895	4.58448	5.24072
A_04_P089112	3.72721	3.40267	3.48778	3.80481	3.31429	2.99869
A_04_P059307	3.742	2.398	3.49625	2.37427	2.39195	2.4036
A_04_P048220	3.75443	2.7786	3.50344	3.99987	4.07037	4.41588
A_04_P101997	9.38746	10.6659	9.28197	8.7565	8.97911	9.13472
A_04_P021948	3.46457	2.398	3.36462	2.66672	2.81676	3.94629
A_04_P085575	3.76906	2.398	3.35996	6.1594	5.04864	5.07735
A_04_P042579	3.75498	4.91316	3.6063	2.37427	2.39195	2.4036
A_04_P100882	6.48827	6.50349	6.26817	7.2453	7.19756	7.3472
A_04_P000176	3.41071	2.398	3.33908	4.06635	4.06509	4.21682
A_04_P032917	12.8782	12.9148	12.876	12.2609	12.1724	12.0821
A_04_P046769	7.59198	7.44118	7.57586	6.80696	7.35849	7.84527
A_04_P007242	6.32045	5.86518	6.36128	6.66911	5.90787	5.67503
A_04_P016399	3.34314	2.398	3.28403	2.37427	2.39195	2.4036
A_04_P007677	11.001	10.788	11.1122	10.0553	9.84843	9.61123
A_04_P063336	10.1007	10.4458	10.1397	11.5758	11.6405	11.6971
A_04_P074167	3.27827	2.398	3.23708	2.51405	2.39195	3.45258
A_04_P080712	6.25017	6.26396	6.18963	5.45167	5.33091	5.64802
A_04_P097578	3.23062	3.30731	3.20456	3.09478	2.93774	3.90072
A_04_P005855	3.20456	2.68581	3.18484	2.37427	2.39195	2.73647
A_04_P088742	4.07627	3.97525	4.04524	4.06749	3.43406	2.72041
A_04_P032248	3.14646	3.08224	3.14408	3.33269	2.79728	2.82172
A_04_P025963	4.59736	5.29067	4.30918	6.41846	6.16944	6.69953
A_04_P004686	3.08855	3.25377	3.10681	3.23962	3.1458	3.8693
A_04_P061662	9.8218	9.88043	9.80076	9.93665	9.30824	8.56297
A_04_P069413	6.09723	6.2039	6.01968	6.30853	6.27525	6.47891
A_04_P005031	5.74569	5.44771	5.44041	3.81606	4.43178	4.80533
A_04_P007428	7.78959	7.18619	7.88653	6.32866	6.49885	6.62113
A_04_P083137	5.50742	5.86715	5.43659	6.2737	6.34181	6.471
A_04_P049002	3.89692	3.92922	3.57019	5.29365	5.59876	5.96479
A_04_P018989	16.3997	16.4884	16.4428	16.5605	16.5454	16.5377
A_04_P048446	6.40901	6.81979	6.45009	6.81212	7.05821	7.28553
A_04_P087125	6.62237	6.3774	6.46564	5.79595	6.26142	6.35925
A_04_P075813	10.889	10.7709	10.8584	9.87553	9.9664	9.96472
A_04_P019209	6.55021	6.27405	6.47992	6.2803	6.16188	5.49385
A_04_P043559	2.78461	3.3867	2.86416	4.1904	4.01337	3.25633
A_04_P005775	11.1229	11.377	11.1948	11.1172	11.2255	11.2363
A_04_P083254	2.75447	2.398	2.84021	2.37427	3.03993	2.70109
A_04_P074453	2.74264	2.398	2.83021	2.75022	3.12911	2.92205
A_04_P077721	2.73204	2.398	2.82481	2.37427	2.39195	2.4036
A_04_P035552	2.72692	2.398	2.81818	2.37427	2.59662	2.4036
A_04_P093087	10.6279	10.4889	10.6987	11.9043	11.5881	11.3518
A_04_P037848	5.46192	5.67313	5.37736	7.43958	7.78725	8.0301
A_04_P010136	12.7381	13.2896	12.8642	14.1974	14.0253	13.7015
A_04_P023470	4.62346	4.65952	4.67915	2.89381	3.94098	4.09752
A_04_P029241	10.9625	11.4936	10.955	10.7315	10.9119	10.8439
A_04_P011356	13.8148	13.9973	13.7761	12.3362	12.4015	12.3607
A_04_P021196	2.80334	3.04947	2.83159	2.72338	3.47724	3.85661
A_04_P013693	2.82752	4.08473	3.95677	4.74233	4.87595	5.24919
A_04_P011057	9.24227	9.17334	9.2539	8.71872	8.59857	8.69311
A_04_P083397	12.7601	12.7506	12.7506	11.1852	11.3407	11.4683
A_04_P056787	3.75803	4.08147	3.82587	4.67959	4.54427	5.17909
A_04_P005081	5.53518	4.46185	5.62597	5.32976	4.5236	4.16559
A_04_P056943	2.96862	2.9738	4.22006	2.85014	2.39195	2.4036
A_04_P062213	3.00511	2.398	2.94918	2.81373	2.81569	2.4036
A_04_P048772	3.92774	3.34102	4.20322	2.37427	2.75777	2.4036
A_04_P048507	7.19369	7.01372	7.18088	5.25024	5.35112	4.43966
A_04_P031112	3.1259	3.07722	3.76117	2.37427	2.91745	2.6436
A_04_P098537	3.1655	2.398	3.05458	3.06353	2.89381	2.4036
A_04_P095316	3.20491	2.398	4.01134	3.05053	2.62352	2.4036
A_04_P079227	3.24597	3.28073	3.71778	3.73175	3.31443	2.4036
A_04_P013806	5.84157	5.42405	6.24456	6.03701	5.42518	3.58581
A_04_P007331	6.62125	7.45987	6.65348	9.4764	10.2749	10.7744
A_04_P045728	8.94	9.01252	8.95383	7.79626	7.79843	7.64017
A_04_P072677	3.41427	2.398	3.24677	2.89744	2.66488	2.63597
A_04_P053692	3.44583	2.398	3.27404	3.31232	3.37744	2.95917
A_04_P068677	3.47432	2.68066	3.69229	2.53223	2.74708	2.4036
A_04_P025563	7.76498	7.70015	7.75095	8.51052	8.15204	7.75551
A_04_P089074	7.58121	7.53386	7.3866	7.53508	6.91375	7.61933
A_04_P096677	3.53957	2.79144	3.37309	4.20884	4.01819	3.91157
A_04_P059268	3.57527	4.41222	3.8905	7.81365	8.14764	8.29855
A_04_P097513	4.49257	4.16888	5.03464	4.38569	4.7479	3.97866
A_04_P033476	5.6407	5.32183	5.78724	5.12711	5.18433	5.15563
A_04_P009052	4.64984	3.73887	4.76574	4.34961	4.12734	4.32034
A_04_P089932	3.63804	3.11848	3.43534	5.38454	5.30698	4.95273
A_04_P100206	3.65274	2.398	3.44378	2.37427	2.39195	2.4036
A_04_P024571	3.6698	2.398	3.45456	2.81569	2.80749	2.4036
A_04_P042789	3.68948	2.398	3.46389	3.1626	2.59521	2.74016
A_04_P032862	9.65666	9.70819	9.38362	10.9067	11.1793	11.1787
A_04_P050625	4.34266	4.78844	5.0425	4.73467	4.29887	3.83678
A_04_P017809	3.73313	3.18424	4.40254	2.37427	2.39195	2.85462
A_04_P092035	5.88364	5.6142	6.11798	5.0975	5.44815	5.78349
A_04_P031227	3.76022	2.398	3.50575	2.37427	2.39195	2.4036
A_04_P087453	3.46857	2.398	3.36555	2.80607	2.9304	2.92835
A_04_P006051	3.45756	3.10308	3.36078	2.84848	2.69927	3.53135
A_04_P029121	3.44661	2.398	3.35524	2.93774	2.86462	3.66444
A_04_P057378	3.43315	3.13361	3.35072	2.55866	2.71148	4.378
A_04_P001244	6.58092	6.17107	6.62716	5.86118	6.69272	7.19875
A_04_P047372	4.79124	4.32533	3.94879	4.30082	4.09954	4.84502
A_04_P074658	3.38504	2.398	3.31691	2.37427	2.39195	2.94386
A_04_P000211	11.825	11.6378	11.8787	11.1252	11.0724	11.0516
A_04_P002902	12.9993	12.8058	13.1352	12.1033	11.825	11.6301
A_04_P020645	3.33463	2.398	3.2766	2.37427	2.39195	2.4036
A_04_P036208	3.31339	2.398	3.25995	2.37427	2.39195	2.4036
A_04_P001491	3.28873	3.05572	3.24453	4.59621	4.17233	4.54642
A_04_P082807	5.10557	4.78273	4.90163	4.70538	4.8869	5.2298
A_04_P026566	11.012	10.7872	11.0781	9.90076	9.63565	9.32693
A_04_P096942	3.21697	2.63169	3.19186	2.7459	2.64879	3.53286
A_04_P055630	9.87932	9.86961	9.78347	10.9197	10.6672	10.2965
A_04_P098585	3.16395	3.98698	3.15271	3.02172	2.6842	2.70216
A_04_P078632	4.95135	5.02184	5.02969	3.8164	2.98133	3.41695
A_04_P022051	8.20873	8.02765	8.25643	8.08252	8.04406	7.86717
A_04_P094492	3.04506	3.85536	3.50816	7.32748	6.47022	5.57114
A_04_P079323	8.67526	8.46067	8.76522	9.06489	8.63865	8.15159
A_04_P063153	7.52633	7.26253	7.63884	8.61091	8.39156	8.33626
A_04_P087112	2.95603	3.63884	3.00372	3.92879	3.95288	4.35532
A_04_P005706	4.56923	5.72676	4.58221	3.10458	3.09321	3.85724
A_04_P005548	4.81706	3.94547	4.22849	2.68221	2.39195	2.4036
A_04_P073892	6.721	6.57494	6.80259	5.35795	6.27329	6.72643
A_04_P090663	5.25024	5.54822	4.93765	4.06678	4.95074	5.11324
A_04_P087687	3.96778	4.78383	4.23565	4.60002	4.886	4.67371
A_04_P049332	2.81498	2.95638	2.88814	2.37427	2.39195	2.4036
A_04_P015412	2.796	2.398	2.8701	2.37427	2.39195	2.4036
A_04_P084583	9.64499	9.65454	9.65504	8.92913	8.37366	7.67418
A_04_P102572	6.09289	5.964	6.30781	5.97213	6.42338	6.59175
A_04_P024578	6.5399	6.0894	6.1327	6.13318	5.92951	5.77548
A_04_P043817	6.93052	6.99227	6.82959	7.43899	7.91608	8.08991
A_04_P007146	6.57919	6.5952	6.54028	6.46752	6.61295	6.66847
A_04_P075445	5.81366	5.67273	5.70982	5.77479	5.53057	5.4584
A_04_P047918	6.24363	6.45965	5.91177	6.59996	6.93248	7.06057
A_04_P081192	6.80176	7.05088	6.67441	6.36361	6.16653	6.44195
A_04_P076640	2.74768	2.398	2.80993	2.54644	2.83639	2.91827
A_04_P098787	7.85442	8.11267	7.61082	9.22467	8.61091	7.69686
A_04_P049684	3.70253	2.776	3.93262	2.37427	2.39195	2.4036
A_04_P049687	9.78611	9.79707	9.92624	8.31906	8.09532	7.90376
A_04_P085701	2.81742	2.398	2.83188	2.57066	2.39195	2.68283
A_04_P088819	9.17889	8.95309	9.24283	8.34392	8.00047	7.85668
A_04_P066108	7.89969	7.96796	7.89062	8.23158	8.30229	8.46401
A_04_P077730	7.80021	7.41592	7.95685	8.15822	7.90997	7.83581
A_04_P078889	8.48934	8.66724	8.5889	9.33293	9.26583	9.41616
A_04_P084627	6.80325	6.89023	6.92746	7.72963	6.86655	5.541
A_04_P092282	2.98383	2.398	2.93487	2.37427	2.39195	2.4036
A_04_P027621	11.4376	11.3214	11.4426	10.5144	10.7565	10.9295
A_04_P044527	3.0649	2.398	3.47623	3.55255	4.23075	4.9021
A_04_P011481	12.8935	12.7725	12.8664	13.4407	13.2626	13.1879
A_04_P022472	3.14236	2.398	3.03531	2.37427	2.39195	2.4036
A_04_P047382	5.65752	5.578	5.76304	4.00355	3.93561	2.76064
A_04_P047367	3.22213	2.398	3.09321	7.07533	8.33001	8.55305
A_04_P027744	3.2602	3.73531	4.44086	4.44204	4.84816	4.83377
A_04_P052446	3.29402	2.398	3.14499	2.81179	2.86012	2.4036
A_04_P068202	3.84959	4.14686	4.35809	5.18743	4.04667	4.31628
A_04_P028757	8.75526	8.73548	8.85708	7.69727	7.67781	6.48668
A_04_P052277	3.39728	4.33728	4.57764	4.35029	4.39478	3.9092
A_04_P077731	7.80107	7.5743	7.95254	8.14228	7.97186	7.81884
A_04_P083890	5.76805	5.40943	6.11148	6.8405	7.46711	7.70065
A_04_P006821	8.84673	9.22723	8.87926	8.99651	9.11189	9.18367
A_04_P079047	7.0117	7.14654	7.10579	7.673	7.57314	7.36877
A_04_P014691	3.52824	2.398	3.36056	2.37427	2.39195	2.4036
A_04_P024556	3.5485	2.398	3.37774	2.37427	2.39195	2.4036
A_04_P040161	4.41334	5.79564	4.68649	4.66906	4.35373	4.89253
A_04_P059364	3.58203	2.398	3.40136	2.37427	2.97193	2.4036
A_04_P029034	3.59684	2.398	3.4126	2.47363	2.97507	2.4036
A_04_P065942	5.66917	5.4832	5.99355	5.53548	6.05148	6.03342
A_04_P072137	3.63052	2.398	4.24619	3.44477	3.22342	3.44661
A_04_P086994	7.124	7.05325	7.06541	2.52083	2.39195	2.4036
A_04_P094537	10.055	9.85582	10.1048	10.0522	10.1999	10.3022
A_04_P059612	7.28107	6.81303	7.3673	7.21488	6.74127	6.12138
A_04_P099119	4.71257	5.2298	4.90854	5.64751	5.50348	5.31086
A_04_P017221	4.45718	4.60067	4.89377	4.5796	5.03943	4.73313
A_04_P044843	3.72377	2.398	3.48605	2.37427	2.39195	2.4036
A_04_P035637	5.32988	6.30302	5.47313	6.43168	6.74593	7.10003
A_04_P081712	7.29572	8.27379	7.31849	7.89473	8.10388	8.21979
A_04_P080212	3.76501	4.18028	3.50716	3.78493	4.51493	4.78522
A_04_P023546	7.9667	7.81289	7.93862	7.17098	7.21664	6.94014
A_04_P072375	3.45097	3.21463	3.35636	4.30069	3.84444	4.81545
A_04_P050812	4.37488	4.34534	3.4582	5.23704	5.06212	5.63646
A_04_P073658	6.18625	5.9733	5.8549	5.61851	5.08913	5.54371
A_04_P026015	3.41031	2.398	3.33288	2.37427	2.39195	2.4036
A_04_P061368	4.15859	4.84258	3.99787	3.86499	3.44186	4.65814
A_04_P064092	4.06404	5.23484	4.3042	8.06351	8.36322	8.57992
A_04_P055044	5.84537	5.13422	5.19718	5.66827	5.26426	5.18309
A_04_P085462	8.64022	8.5872	8.43873	9.68229	9.20138	8.88989
A_04_P017742	7.54443	8.23739	7.49629	8.09854	8.23563	8.24505
A_04_P066537	3.30104	3.10717	3.24979	4.08633	3.41117	2.98212
A_04_P036114	11.1335	11.4693	11.1499	12.1013	11.8787	11.7082
A_04_P096449	3.25546	2.398	3.21618	2.37427	2.39195	2.4036
A_04_P047771	3.58188	4.00621	4.22976	3.01298	3.86241	5.26134
A_04_P005093	3.20564	2.99786	3.17982	2.37427	2.39195	2.4036
A_04_P001001	11.2611	11.1455	11.2505	10.8094	11.1703	11.2085
A_04_P073166	3.14731	2.398	3.13815	2.37427	2.39195	2.4036
A_04_P064477	9.04461	9.15389	9.11822	7.73185	7.36596	7.09603
A_04_P007306	6.29126	6.45832	6.1071	6.90336	6.98922	7.29924
A_04_P046580	7.9502	7.84927	7.99083	7.69841	7.74884	7.88465
A_04_P007849	5.03734	5.02132	4.68348	4.58169	4.83871	4.67536
A_04_P098000	2.99703	3.18769	3.03384	2.54067	2.39195	2.4036
A_04_P095607	4.78452	4.7322	4.4736	6.21774	6.52778	6.76268
A_04_P086294	5.50348	5.70944	5.32183	6.00841	6.24438	6.21652
A_04_P078146	6.05841	5.9096	5.75377	5.48051	4.97266	5.44306
A_04_P064268	2.89411	2.398	2.94622	2.66251	2.56528	2.4036
A_04_P100188	7.50719	7.29924	7.74101	7.41799	7.63806	7.8034
A_04_P099113	9.78199	9.78199	9.87242	9.8707	9.85629	9.83616
A_04_P026001	4.88049	4.76252	4.6973	4.76284	4.54221	2.4036
A_04_P091298	6.41209	6.63052	6.25341	7.89114	7.58627	7.04443
A_04_P040197	7.35127	7.22509	7.25591	6.64624	6.35035	6.42925
A_04_P072308	7.49337	7.99893	7.59386	7.86772	7.96396	8.1653
A_04_P007826	10.626	10.7136	10.5409	10.4075	10.0403	9.59502
A_04_P028898	4.59832	3.95317	4.0381	2.81357	6.23618	7.10956
A_04_P099172	6.42884	6.26733	6.3967	7.01811	7.05841	7.20751
A_04_P037965	7.6274	7.64402	7.64402	7.47883	7.52198	7.47847
A_04_P016966	7.01336	6.56506	7.01452	6.52946	6.74621	6.70069
A_04_P046344	2.74411	2.398	2.80408	3.70045	3.00788	3.18602
A_04_P033227	3.69609	4.27445	3.52007	7.29735	6.5607	4.86428
A_04_P000108	6.84277	6.98107	6.82923	7.07157	7.15115	7.06816
A_04_P001853	2.78697	3.12512	3.56891	4.48395	4.90757	5.11538
A_04_P066462	2.80648	2.398	2.8251	2.37427	2.39195	2.4036
A_04_P096153	2.82809	3.22299	3.6447	5.19469	5.83001	6.12813
A_04_P007725	2.85269	3.53656	2.84527	4.73672	5.08619	5.37736
A_04_P093492	6.12514	6.52707	5.95137	6.48718	6.32448	6.43136
A_04_P011321	6.5269	6.59826	6.47462	7.8383	8.25316	8.50517
A_04_P095512	3.59477	2.398	4.02084	2.77911	3.4126	3.04714
A_04_P067066	2.96777	2.398	2.92038	3.46124	3.44081	2.6357
A_04_P092279	3.00287	2.398	2.94092	2.94344	3.67646	2.4036
ETG09_48764	2.43569	2.398	2.44946	2.37427	2.39195	2.66534
A_04_P076202	3.0829	4.67915	4.16559	9.26852	9.26099	9.34719
A_04_P044358	3.12395	4.29416	4.54538	4.54687	4.35995	4.70817
A_04_P008724	4.79555	5.25543	5.27708	5.32111	5.30913	5.62426
A_04_P101676	5.07274	5.32425	5.20046	6.81739	7.18048	8.00141
A_04_P101547	5.78674	6.31986	6.10368	7.02142	7.45518	7.8215
A_04_P031745	3.27404	2.398	3.12646	3.16893	3.17227	2.4036
A_04_P102587	9.62679	9.71794	9.63971	9.70105	9.39105	9.1874
A_04_P038917	7.05904	7.91608	7.23328	7.27853	7.58702	7.85886
A_04_P003271	4.89837	5.38282	5.82671	5.46237	6.64624	6.15978
A_04_P081993	4.19583	4.84659	4.40946	5.30836	5.31372	5.37532
A_04_P026511	5.39031	5.91436	5.7949	5.70426	6.04245	6.15261
A_04_P030177	9.17334	9.07182	9.29922	8.98216	9.06734	9.02852
A_04_P102742	7.54223	7.60486	7.51293	8.84432	8.54323	8.14396
A_04_P031526	3.51536	2.398	3.34777	2.37427	2.39195	2.4036
A_04_P006701	3.97041	5.31025	4.67119	4.57011	4.91748	5.35093
A_04_P053235	4.89111	4.7501	4.77024	5.78775	5.2752	4.31719
A_04_P018688	3.5726	2.83361	3.39483	2.94288	3.48533	3.1732
A_04_P075792	9.93847	10.7034	9.9833	11.1642	11.1766	11.1199
A_04_P002090	13.6394	13.52	13.6421	12.106	11.7952	11.4836
A_04_P076448	8.83164	8.54378	8.80079	8.35618	8.31662	8.21818
A_04_P026911	3.95021	3.24232	4.47771	2.97899	2.99598	2.96844
A_04_P011421	8.75371	8.42478	8.85037	7.55224	7.5218	7.43359
A_04_P021043	7.46605	7.26588	7.44084	6.9027	6.4386	6.36576
A_04_P016111	3.68462	2.398	3.46085	4.47569	2.39195	2.4036
A_04_P043035	6.44581	6.75533	6.51261	5.69117	5.50547	5.09567
A_04_P014595	3.71584	2.398	3.4801	2.59876	2.39195	2.4036
A_04_P081752	3.7299	2.398	3.48794	4.14437	3.50124	3.95427
A_04_P032023	3.74327	4.53613	4.84548	4.43134	3.79275	4.13754
A_04_P008426	8.69882	8.71317	8.72039	7.71705	7.57871	7.35969
A_04_P033569	3.76882	2.91434	3.50924	4.94193	5.52355	6.10542
A_04_P086018	9.92624	9.85675	9.96778	10.8522	10.4584	10.2908
A_04_P097915	8.49707	8.26595	8.5506	7.17406	7.01702	7.05088
A_04_P074302	6.03656	5.69064	5.93352	5.14883	5.07323	4.79234
A_04_P023491	11.0494	10.8903	11.1066	10.5175	10.524	10.5218
A_04_P036567	3.8905	2.398	3.33706	2.53946	2.39195	3.32301
A_04_P056680	8.94769	8.94558	8.87361	9.64361	10.095	10.3158
A_04_P023125	3.65536	4.82012	3.53286	4.96467	5.4077	5.85626
RC10	2.52746	2.398	3.01947	2.37427	2.39195	2.4036
A_04_P024668	4.95301	4.38297	3.96476	3.11775	2.97972	3.78574
A_04_P040262	3.334	2.398	3.27107	2.52786	2.39195	2.4036
A_04_P041752	4.92594	4.84702	4.33625	3.04408	2.39195	2.72716
A_04_P092864	11.0669	11.1611	10.9324	10.9741	11.0036	10.967
A_04_P083929	8.08213	7.95202	8.09604	7.22105	7.30806	7.36538
A_04_P085724	5.80651	5.81552	5.81691	5.4225	5.22925	5.20965
A_04_P091492	5.15857	5.43703	5.20884	5.34184	5.27845	5.77245
A_04_P026032	3.19166	2.398	3.16578	2.69398	2.39195	3.02597
A_04_P054253	6.8866	6.81037	6.68348	6.38257	6.54267	6.55821
A_04_P014486	4.06708	3.27368	3.90326	2.55225	2.39195	2.4036
A_04_P052888	3.10668	3.46245	3.10805	3.75128	4.24087	4.23223
A_04_P056669	13.0376	12.886	13.0458	12.2279	11.9244	11.7205
A_04_P051262	12.0388	12.1541	12.0207	11.1471	11.0948	10.9809
A_04_P018818	11.1787	11.172	11.1353	10.3758	10.2188	10.1627
A_04_P050449	4.22615	4.35349	4.01056	4.628	4.66671	4.60749
A_04_P024035	2.93086	2.59639	2.97203	4.08231	3.43247	4.06171
A_04_P064159	11.698	11.6823	11.6651	11.2645	10.7976	10.4043
A_04_P067308	6.80297	6.56922	6.85888	6.39764	5.92112	5.63059
A_04_P085343	6.76505	6.89912	6.26269	6.1327	6.25048	6.03491
A_04_P013151	2.8189	2.398	2.87921	2.83345	2.97946	2.72618
A_04_P080937	6.80259	6.95463	6.83539	6.40625	6.51589	6.8437
A_04_P009911	3.38318	2.9892	4.81018	4.89341	4.6214	3.03888
A_04_P040250	6.66511	6.40625	6.56684	7.03583	6.57999	5.8717
A_04_P097508	10.0111	10.0286	9.94534	9.01252	9.02309	9.09893
A_04_P026554	2.7438	2.398	2.81529	2.37427	2.90619	2.4036
A_04_P078182	5.17623	5.32169	5.10235	4.96966	5.36572	5.57674
A_04_P095038	7.66603	7.47	7.66733	7.02215	7.20851	7.34447
A_04_P029974	7.9147	7.95875	7.6286	7.109	7.13514	7.13474
A_04_P033174	7.07031	6.72991	7.10017	6.10611	6.18298	6.39259
A_04_P014158	4.02493	3.66903	3.92293	7.32171	7.61608	7.76558
A_04_P045842	9.98976	10.0399	10.0191	9.43483	9.67155	9.79283
A_04_P057133	5.85643	5.5125	6.00305	4.4736	4.58541	4.10135
A_04_P012563	2.79675	2.398	2.81506	2.37427	2.39195	3.90786
A_04_P019990	2.81827	2.398	2.82552	2.37427	2.39195	2.4036
A_04_P097257	6.58364	6.88865	6.78694	6.69794	6.56865	6.69051
A_04_P039467	9.15552	9.28095	9.37598	10.2627	10.4142	10.5
A_04_P028378	11.734	11.6291	11.6865	11.1967	11.1001	11.0662
A_04_P014708	5.1397	4.72461	5.90921	4.10107	2.99953	2.4036
A_04_P091427	2.95103	2.398	2.90856	2.37427	2.39195	2.4036
A_04_P095048	2.98195	2.97278	2.92584	2.60178	2.64457	2.4036
A_04_P014358	6.81051	6.54609	7.13214	5.55625	6.02939	6.40372
A_04_P052853	5.944	6.19055	5.96479	7.17313	7.25806	7.3578
A_04_P089332	4.50074	5.49706	5.06718	5.03505	5.57655	6.29721
A_04_P042349	3.13815	2.398	3.02576	2.67203	3.35636	2.4036
A_04_P083712	5.1676	5.63059	5.25341	5.84961	6.08189	6.02939
A_04_P034972	6.49135	7.04707	6.76505	6.30965	6.01555	5.86233
A_04_P099524	10.1662	9.99676	10.2126	9.01999	8.79336	8.68358
A_04_P028958	8.0973	8.33359	8.11351	7.74455	7.75303	7.71617
A_04_P015576	5.47901	4.67727	5.88173	5.09681	4.29074	2.76568
A_04_P037070	3.36044	2.75714	3.19397	2.7433	3.44699	2.4036
A_04_P031575	3.39133	2.398	3.21949	2.37427	2.39195	2.4036
A_04_P084053	7.42319	7.55122	7.35969	7.4458	7.39478	7.16125
A_04_P083352	3.45474	2.398	3.27577	2.37427	2.39195	2.4036
A_04_P010082	7.41294	7.42693	7.21029	6.17084	6.22295	6.20622
A_04_P011151	8.28868	8.23815	8.31799	8.38892	8.66426	8.73368
A_04_P052393	8.34625	8.31013	8.42033	8.51133	8.7028	8.70051
A_04_P007851	12.0123	11.8922	12.0417	11.8149	11.5565	11.2751
A_04_P007229	3.56451	2.398	3.3867	2.37427	2.39195	2.4036
A_04_P089361	3.57979	2.9787	3.39824	3.76559	4.49007	3.20814
A_04_P027126	5.30848	5.42736	5.90286	4.91128	3.92658	5.30977
A_04_P040487	3.60997	2.398	3.82255	3.36251	3.26126	2.65113
A_04_P008317	17.7893	17.7893	17.7893	17.7893	17.7893	17.7893
A_04_P005672	3.64196	4.57084	4.28871	3.92492	2.67069	2.69813
A_04_P090318	6.20445	6.02366	6.39988	6.12777	5.81552	5.39475
A_04_P035977	8.81879	9.51285	8.93611	9.92722	9.89934	9.78911
A_04_P003511	3.69261	3.79872	3.8874	4.39251	3.51661	3.0958
A_04_P025977	3.70652	2.85783	3.47345	3.61413	2.77118	2.9194
A_04_P008452	3.72105	4.79157	4.46509	5.77494	6.02432	6.27781
A_04_P041637	8.90057	8.8108	8.86007	9.21015	9.38063	9.44432
A_04_P024661	9.54122	9.44863	9.40157	8.809	8.84673	8.78864
A_04_P090287	3.76183	3.09115	3.73292	3.23043	3.31105	3.29925
A_04_P018051	4.26505	3.15719	4.16539	2.37427	2.39195	2.4036
A_04_P051852	10.0267	9.94378	10.03	10.2515	10.0517	9.95106
A_04_P080645	3.44918	2.398	3.35404	2.37427	2.39195	2.4036
A_04_P029271	3.43799	4.22784	3.34811	4.55917	4.77268	5.25556
A_04_P075549	7.83946	7.37587	7.82404	7.10508	6.66221	6.62737
A_04_P067573	3.40904	3.38563	3.32625	4.30435	4.31171	4.90593
A_04_P012517	9.68994	9.43345	9.95227	10.3179	9.82409	9.29922
A_04_P014801	7.17996	6.65776	7.64566	6.75941	5.91571	4.90642
A_04_P062282	3.62605	4.16448	3.54631	6.29561	6.42884	7.04508
[truncated: 41,664 more rows]
